# Supplementary material for: An integrated computational and experimental study uncovers FUT9 as a metabolic driver of colorectal cancer
Source: Mol Syst Biol. 2017 Dec 1;13(12):956. doi: 10.15252/msb.20177739 (PMC5740504; doi:10.15252/msb.20177739)
Supplement: Supplementary file 2 — Table EV1 [file MSB-13-956-s002.xlsx]

## Sheet: EV1
Gene Name	One sided rank-sum P-value
AADACL2	5.90359e-44
DHRS7C	1.54057e-40
DUSP21	7.14438e-39
OTOP3	4.91559e-38
KRT24	1.43974e-36
GABRG1	1.5126e-36
CHAT	2.69951e-34
PABPC1L2B	1.06506e-33
MMP27	1.2188e-32
GPR119	2.00204e-32
C2orf71	2.26271e-32
MCHR2	4.64051e-31
MAS1L	1.54591e-30
GPR112	5.31127e-30
CDH10	1.00818e-29
MGAT4C	7.24362e-29
KRTAP13-2	1.04986e-28
KHDRBS2	4.76528e-28
AVPR1B	5.93882e-28
PIK3C2G	1.82957e-27
NPY2R	1.85687e-27
PLD5	2.59136e-27
ACTL6B	4.03134e-27
CAV3	4.30494e-27
TMEFF2	5.11276e-27
OTOP2	5.66667e-27
SLC10A2	9.01076e-27
SYT10	1.67538e-26
LGI1	1.75687e-26
SLC17A8	2.78032e-26
SLC30A8	3.62345e-26
GPR12	4.2549e-26
PYY	4.49429e-26
LOC389493	4.95467e-26
CMTM5	5.08766e-26
PPY	6.47287e-26
PMP2	7.84051e-26
VSTM2A	8.72025e-26
MS4A10	9.54652e-26
SGCG	9.69349e-26
GCG	1.10111e-25
ARPP21	1.20185e-25
FAM180B	1.51749e-25
MPPED1	1.89542e-25
FEV	2.15824e-25
GSG1L	2.40755e-25
ST8SIA3	3.22445e-25
TMIGD1	3.46107e-25
ELANE	4.64098e-25
FAM23A	5.33629e-25
PKIB	5.86523e-25
CHP2	6.56755e-25
RERGL	6.62927e-25
PLCD1	6.69405e-25
PLP1	6.81934e-25
SLC32A1	6.89237e-25
PINK1	7.35612e-25
RXRG	7.37218e-25
GUCA2B	7.55789e-25
CTNND2	7.59755e-25
KIAA0408	7.68479e-25
CLDN8	7.70421e-25
GPD1L	8.08292e-25
SLC30A10	8.12667e-25
CADM2	8.53557e-25
EIF4E3	9.57514e-25
SLC13A1	9.75828e-25
KIAA1737	1.01308e-24
TMEM82	1.07173e-24
SYT9	1.18235e-24
CA7	1.22135e-24
MAGEE2	1.24432e-24
LOC728606	1.25101e-24
NGB	1.31701e-24
DAO	1.33941e-24
B3GALT4	1.36799e-24
BEST4	1.42021e-24
LDHD	1.47447e-24
STMN4	1.55593e-24
LRRC7	1.56971e-24
OSTBETA	1.61781e-24
DCAF12L1	1.66452e-24
GLYATL3	1.67157e-24
FAM135B	1.76188e-24
SLC26A3	1.81142e-24
DHRS11	1.84568e-24
UGP2	1.84568e-24
CMA1	1.88232e-24
CHST9	2.03673e-24
STX12	2.10352e-24
USP2	2.18353e-24
CA4	2.25751e-24
P2RX2	2.34456e-24
TMEM220	2.35271e-24
CHGA	2.42417e-24
GRIK1	2.6324e-24
GUCA2A	2.68005e-24
ACADS	2.73098e-24
PCSK2	2.73515e-24
SPHKAP	2.75682e-24
ZER1	2.78231e-24
PDCD4	2.94211e-24
ABCC13	2.96344e-24
FXYD1	3.07839e-24
SLC25A34	3.16939e-24
CDKN2BAS	3.3951e-24
CA1	3.40802e-24
FBLIM1	3.41405e-24
MUSK	3.46796e-24
CLEC4M	3.50193e-24
PPP2R3A	3.5433e-24
SLC25A20	3.6774e-24
GLP2R	3.74366e-24
GPT	3.88803e-24
PGM1	3.88803e-24
ABCA8	4.02899e-24
MXI1	4.03504e-24
PHOX2B	4.15483e-24
SCNN1B	4.26577e-24
RILP	4.26594e-24
ANGPTL5	4.49452e-24
ADH1A	4.62567e-24
RALYL	4.88139e-24
FUT9	5.062e-24
HMGCLL1	5.10392e-24
HSD11B2	5.13426e-24
UGT1A8	5.46697e-24
SLC4A4	5.63186e-24
MYOC	5.65551e-24
ENDOD1	5.73703e-24
XKR4	6.03806e-24
ATP6V0D1	6.17729e-24
PDK4	6.29248e-24
ZG16	6.36714e-24
ETFDH	6.52928e-24
SMPD1	6.52928e-24
STIM1	6.65098e-24
MAMDC2	6.85527e-24
CLDN23	6.90114e-24
CLEC3B	7.02969e-24
SLC2A13	7.29395e-24
UGT1A10	7.4272e-24
NDRG2	7.42974e-24
KRT20	8.14719e-24
PLAC9	8.45137e-24
HIGD1A	8.45302e-24
ZNF575	8.45302e-24
SCGN	8.84388e-24
SLC22A18AS	9.09917e-24
TRPM6	9.44036e-24
SCARA5	9.6078e-24
HPGDS	9.7861e-24
STMN2	1.03476e-23
PPAP2A	1.07373e-23
MOGAT2	1.24168e-23
FUCA1	1.2667e-23
BMP3	1.28136e-23
CPEB3	1.29015e-23
LRRC19	1.29015e-23
METTL7A	1.29015e-23
RAB1B	1.36313e-23
TMEM37	1.36313e-23
RNF185	1.38835e-23
ASPA	1.51766e-23
TOM1L2	1.54969e-23
GCNT2	1.57832e-23
PHOX2A	1.5939e-23
GRAMD3	1.60749e-23
P2RY1	1.63718e-23
UNC5C	1.66475e-23
NCOA4	1.66742e-23
TMCC3	1.66742e-23
EDN3	1.72953e-23
CNNM2	1.72955e-23
PJA2	1.72956e-23
IL6R	1.76149e-23
GLTP	1.794e-23
STBD1	1.794e-23
RDH5	1.8271e-23
ALPI	1.85981e-23
GDPD2	1.86019e-23
KAT2B	1.86081e-23
PRKG2	1.92901e-23
TEF	1.93009e-23
PEX26	1.96568e-23
CDHR5	2.00192e-23
EMILIN3	2.03813e-23
MMP28	2.03882e-23
SST	2.03896e-23
AQP8	2.06255e-23
FAM151A	2.06269e-23
SULT1A2	2.11465e-23
ADH1C	2.15361e-23
NR3C2	2.19328e-23
TRAK2	2.19328e-23
NPY	2.26678e-23
GFRA2	2.27296e-23
ACO2	2.31667e-23
ANO10	2.31667e-23
HPSE2	2.34313e-23
SEMA6D	2.40273e-23
SLC25A23	2.40273e-23
MIER3	2.44693e-23
ENPP6	2.45334e-23
PACSIN2	2.49195e-23
PHGR1	2.49195e-23
MYOT	2.52187e-23
CBLN2	2.53495e-23
ITM2C	2.58445e-23
LRRN2	2.58445e-23
TSPAN7	2.63196e-23
PDE9A	2.68034e-23
C2orf88	2.7296e-23
CCBP2	2.7296e-23
SLC30A4	2.7296e-23
TP53INP2	2.7296e-23
CPNE8	2.83083e-23
C14orf176	2.88283e-23
CCNYL1	2.88283e-23
CITED2	2.88283e-23
LRRC3B	2.9191e-23
ANGPTL7	2.92526e-23
C2orf40	2.94351e-23
SCN9A	2.98968e-23
LYVE1	3.04457e-23
GNA11	3.21528e-23
HPGD	3.33432e-23
PHLPP2	3.33432e-23
PLCE1	3.33432e-23
NAP1L2	3.56664e-23
FAM107A	3.65132e-23
LPAR1	3.65135e-23
LOC572558	3.75404e-23
C6orf72	3.78636e-23
KIAA0513	3.85571e-23
VAMP2	3.85571e-23
PCDH11X	4.09553e-23
C14orf180	4.16661e-23
RNF152	4.22172e-23
ABCG2	4.22176e-23
MRGPRX2	4.28522e-23
CLCA4	4.36577e-23
BTD	4.37763e-23
TMEM72	4.44882e-23
NEDD4L	4.53919e-23
INSL5	4.55479e-23
FEZ2	4.62217e-23
ZNF536	4.81739e-23
SPIB	4.96934e-23
CDKL1	4.96938e-23
MPND	5.06015e-23
SEMA6A	5.15255e-23
SPPL2A	5.15255e-23
C11orf86	5.29389e-23
RAP1A	5.4399e-23
SLC26A2	5.4399e-23
ADH1B	5.61615e-23
CHAD	5.64017e-23
TMEM100	5.95135e-23
LPHN3	6.06246e-23
CADM3	6.24608e-23
PRKACB	6.28605e-23
PADI2	6.40059e-23
ASB11	6.49554e-23
BRP44L	6.63589e-23
RSPO2	6.72681e-23
LIFR	6.75674e-23
SLC17A7	6.99052e-23
CDKN2B	7.005e-23
DHDDS	7.005e-23
GABRG2	7.15056e-23
LMX1A	7.31208e-23
LGALS4	7.52892e-23
SFRP1	7.65983e-23
FAM82A1	7.80524e-23
CNGB1	7.92515e-23
CNTFR	7.94308e-23
C10orf76	8.0916e-23
FGL2	8.0916e-23
SDCBP2	8.23865e-23
HTR3E	8.4488e-23
MYT1L	8.79059e-23
ARRB1	9.01455e-23
CALCOCO2	9.01455e-23
TMEM171	9.17819e-23
ELAVL3	9.41082e-23
MOCS1	9.51435e-23
CNTN2	9.56104e-23
AGPAT9	9.68698e-23
MAOA	9.68698e-23
MOBKL2B	9.68698e-23
SLC27A6	9.74047e-23
SLC16A12	9.78491e-23
MS4A12	9.87357e-23
FMO4	1.02237e-22
NCRNA00092	1.03315e-22
GDPD3	1.0409e-22
NAAA	1.05977e-22
UGT2A3	1.07863e-22
SOX10	1.08734e-22
AMPD1	1.1007e-22
CEACAM7	1.13869e-22
TCF21	1.13869e-22
NKX2-3	1.15931e-22
PTPN21	1.15931e-22
CNTN4	1.1803e-22
DMRTA1	1.24339e-22
SCP2	1.24555e-22
CPT1A	1.26809e-22
HADHA	1.29103e-22
HHLA2	1.29103e-22
FIGF	1.30555e-22
MPZ	1.31437e-22
WSCD1	1.38697e-22
P2RX1	1.41203e-22
C6orf105	1.46352e-22
FOXF2	1.48995e-22
PDZD4	1.48995e-22
NRXN1	1.50848e-22
OR2L13	1.52294e-22
C16orf62	1.54423e-22
BEST2	1.55181e-22
ANO5	1.59382e-22
ACACB	1.62938e-22
GSN	1.65878e-22
C1orf177	1.66437e-22
CES2	1.68871e-22
SLC17A4	1.81367e-22
RIT2	1.81465e-22
PIRT	1.82369e-22
CAPN5	1.84652e-22
EPB41L3	1.8798e-22
ADHFE1	1.91349e-22
NBEAL1	1.91364e-22
ASB8	1.91366e-22
ASAP3	1.98322e-22
NR5A2	1.98322e-22
CCL23	2.00166e-22
SMPDL3A	2.01892e-22
C15orf48	2.05527e-22
SEPP1	2.05527e-22
C10orf54	2.09226e-22
MIER1	2.09226e-22
GREM2	2.16586e-22
CRHBP	2.24467e-22
CUX2	2.25947e-22
HADHB	2.32846e-22
MGST3	2.37032e-22
NAALADL1	2.37032e-22
DUSP26	2.40947e-22
ENTPD5	2.41292e-22
GNG7	2.41292e-22
MOBP	2.42236e-22
SDHD	2.45628e-22
MAB21L1	2.5247e-22
PPM1A	2.54532e-22
FABP1	2.59103e-22
INPP5A	2.59103e-22
PKHD1L1	2.5939e-22
C17orf91	2.63755e-22
HECTD3	2.63755e-22
KLF4	2.63755e-22
ENHO	2.78001e-22
CWH43	2.78244e-22
CAB39	2.83205e-22
PI16	2.89377e-22
C1orf115	2.93455e-22
C12orf53	2.98718e-22
GPR44	3.04073e-22
HMX2	3.06522e-22
ANK3	3.09523e-22
ASTN1	3.10168e-22
SULT1B1	3.15071e-22
MGLL	3.20716e-22
AP3S2	3.26462e-22
HMP19	3.28544e-22
RNF112	3.32306e-22
LILRB5	3.38245e-22
TTC22	3.3826e-22
CALM1	3.44317e-22
CMBL	3.44317e-22
GNA13	3.44317e-22
HSD17B2	3.44317e-22
RAB27A	3.5048e-22
MAL	3.54126e-22
GGT6	3.56753e-22
CTXN2	3.66615e-22
LOC282997	3.76246e-22
C1orf210	3.89823e-22
ABCB11	3.94567e-22
EDIL3	4.03885e-22
MAPK3	4.03885e-22
2016-03-08	4.03885e-22
VSIG2	4.11088e-22
ROPN1	4.17679e-22
C7orf31	4.18448e-22
C10orf99	4.33531e-22
GAB1	4.33531e-22
PLCL2	4.33531e-22
AHCYL2	4.49152e-22
SLC7A14	4.50738e-22
TMEM196	4.55254e-22
MT1M	4.65182e-22
RAF1	4.65329e-22
B3GALT1	4.73155e-22
ANKRD13A	4.73632e-22
CA2	4.73632e-22
BAI3	4.76043e-22
CFD	4.82082e-22
MUL1	4.82082e-22
NEU4	4.82082e-22
ZZEF1	4.82082e-22
PTGER4	4.90682e-22
OGN	5.0135e-22
AKR1B10	5.17307e-22
ACAA2	5.174e-22
BCAS1	5.174e-22
KIAA2022	5.22751e-22
SCG3	5.24091e-22
ABHD5	5.26622e-22
SHOC2	5.26622e-22
DNAJC28	5.36007e-22
TAT	5.43315e-22
TMEM179	5.43354e-22
SPOCK3	5.43557e-22
CPT2	5.55276e-22
GSTM5	5.65156e-22
FAM5C	5.76695e-22
RETSAT	5.95893e-22
HTR4	5.9743e-22
GALR1	6.04397e-22
PBLD	6.06498e-22
TAB2	6.06498e-22
PLSCR4	6.1729e-22
LOC646627	6.39128e-22
ITGA8	6.3939e-22
ADD1	6.39448e-22
APPL2	6.39448e-22
PAQR5	6.74167e-22
GLIPR2	6.86149e-22
ARHGEF37	7.10743e-22
MPPE1	7.23375e-22
KCTD4	7.36046e-22
PXMP2	7.36223e-22
BCHE	7.48195e-22
GPR15	7.48706e-22
GBA3	7.48963e-22
IGJ	7.49296e-22
SH2D7	7.52265e-22
SUCLG2	7.62598e-22
ATP2B3	7.65051e-22
PDE6A	7.8875e-22
TADA2B	8.03924e-22
CALY	8.10529e-22
PLAC2	8.18157e-22
TEX11	8.47098e-22
SSTR2	8.47382e-22
AQP7	8.6249e-22
SQRDL	8.6249e-22
PKNOX2	8.77335e-22
MALL	8.77779e-22
EGLN1	8.93337e-22
PTN	8.93337e-22
RXRA	8.93337e-22
CASP7	9.09166e-22
PRIMA1	9.17109e-22
PPAP2B	9.25274e-22
ADCYAP1R1	9.31828e-22
ARHGAP20	9.33425e-22
P2RY14	9.41655e-22
CA10	9.54122e-22
ZBTB7B	9.5834e-22
RHAG	9.63652e-22
CD160	9.75292e-22
BAALC	9.92479e-22
MYO1A	9.92575e-22
ATP1A2	1.02294e-21
HAPLN1	1.02801e-21
ARRDC4	1.04621e-21
SEMA3E	1.05021e-21
CASR	1.09364e-21
VIP	1.10057e-21
PRPH	1.11666e-21
TST	1.1222e-21
CAMTA2	1.14204e-21
SLC9A9	1.14204e-21
TMEM59L	1.15899e-21
PLAC8	1.16222e-21
P2RY12	1.173e-21
FAM55D	1.18188e-21
ACVRL1	1.20365e-21
FLVCR2	1.20365e-21
PAPSS2	1.20365e-21
C4orf34	1.24654e-21
CCDC152	1.24654e-21
TNFRSF1A	1.24654e-21
SNTG2	1.24911e-21
BCAR3	1.26855e-21
TDP2	1.26855e-21
TNXB	1.29095e-21
UGDH	1.29095e-21
DHRS9	1.31369e-21
CBX7	1.33691e-21
CDC14A	1.33691e-21
SYNJ2BP	1.33691e-21
ADCY9	1.3605e-21
TPH1	1.37297e-21
SULT1A1	1.38449e-21
PEX11A	1.3845e-21
PSKH1	1.3845e-21
SCN11A	1.39e-21
SCN7A	1.4034e-21
ETHE1	1.40892e-21
LOC283267	1.40892e-21
SCIN	1.40892e-21
GNG3	1.43331e-21
FAM63A	1.43376e-21
ABHD6	1.45904e-21
ABP1	1.45904e-21
SYNPO	1.45904e-21
TLR3	1.48475e-21
FAM150B	1.49812e-21
NRG2	1.51046e-21
CCR10	1.5109e-21
CNST	1.51092e-21
C7orf10	1.53753e-21
CNR1	1.54907e-21
CLDN19	1.55645e-21
TMEM127	1.56462e-21
CTSG	1.56569e-21
LOC284276	1.61994e-21
FAM120AOS	1.62022e-21
VWA5A	1.67775e-21
VPS4B	1.70729e-21
ABI3BP	1.73733e-21
RNF11	1.73733e-21
GRIA3	1.76008e-21
C1orf201	1.7679e-21
CRADD	1.79899e-21
C16orf89	1.82335e-21
KCNA4	1.82362e-21
MUSTN1	1.89555e-21
C1orf173	1.90059e-21
MADCAM1	1.90979e-21
COL19A1	1.92323e-21
RICH2	1.92888e-21
B4GALNT2	1.94668e-21
BEX1	1.99468e-21
ATP1B2	2.0323e-21
C1orf186	2.04539e-21
AMN	2.06803e-21
MTM1	2.06803e-21
PDE7B	2.06803e-21
UNC5D	2.08128e-21
SPINK2	2.09415e-21
KCTD9	2.10434e-21
ERVFRDE1	2.13366e-21
GPA33	2.14129e-21
SECTM1	2.14129e-21
P2RX4	2.17887e-21
ADAMDEC1	2.21711e-21
CDH19	2.25066e-21
GNG12	2.33584e-21
TCEA3	2.33584e-21
FAM126B	2.3768e-21
SLC22A5	2.3768e-21
DNASE1L3	2.44894e-21
CLEC9A	2.48805e-21
OLFM3	2.49648e-21
NIT1	2.50399e-21
TCP11L1	2.50399e-21
NBPF1	2.63791e-21
NPY6R	2.65258e-21
HTR7	2.66624e-21
ACSM5	2.72622e-21
PNLIPRP3	2.73062e-21
SYP	2.82755e-21
TRIM3	2.82755e-21
ATL1	2.92736e-21
MEIS3P1	2.92736e-21
TSPAN1	2.92736e-21
SCUBE1	2.97851e-21
BTNL3	2.97853e-21
TESK2	2.97856e-21
TPRG1L	2.97856e-21
WASL	2.97856e-21
C15orf38	3.13755e-21
UGT1A9	3.14847e-21
RASGEF1C	3.18068e-21
RCAN2	3.19239e-21
SLC9A2	3.19239e-21
SOS2	3.19239e-21
DPP6	3.22647e-21
NEGR1	3.30492e-21
SLC44A4	3.30492e-21
RNASEL	3.36266e-21
GFRA3	3.39742e-21
KIF1C	3.48113e-21
HS3ST6	3.5097e-21
HEPACAM	3.63743e-21
KIAA1409	3.64523e-21
FOXD3	3.65715e-21
PAFAH2	3.66661e-21
ABHD3	3.86187e-21
CD36	3.86187e-21
CLEC10A	3.89506e-21
C9orf7	3.92921e-21
FAM161B	3.92921e-21
ATP8B1	3.99772e-21
EPAS1	4.13829e-21
GRIK3	4.20837e-21
CLIC5	4.35836e-21
MBNL1	4.51146e-21
ST6GALNAC6	4.51146e-21
CLDN5	4.58996e-21
CD177	4.66988e-21
SCUBE2	4.66988e-21
RIOK3	4.8338e-21
BAD	4.91788e-21
FNBP1	4.91788e-21
TUBAL3	5.00341e-21
ADCY5	5.08997e-21
KCNIP4	5.09036e-21
BMX	5.1789e-21
GNG2	5.1789e-21
LGI4	5.1789e-21
OCEL1	5.1789e-21
GGTA1	5.26891e-21
RIMS4	5.34188e-21
SCN3A	5.43667e-21
THRB	5.45356e-21
MAPK7	5.45361e-21
AGXT2L2	5.54834e-21
GALNT12	5.54834e-21
ISX	5.54834e-21
ACAT1	5.6447e-21
BTNL8	5.6447e-21
LRRC4B	5.74272e-21
SLC4A10	5.89827e-21
JPH4	5.94201e-21
PTGS1	5.94383e-21
SLC6A15	5.96456e-21
COL4A6	5.99734e-21
HTR3C	6.00715e-21
KLB	6.04692e-21
SIAE	6.04698e-21
CHCHD10	6.25861e-21
PPP1CB	6.47757e-21
KIF1A	6.67141e-21
CD163L1	6.70411e-21
DPF3	6.93847e-21
WDR78	7.05867e-21
SLC23A1	7.18087e-21
FGFBP2	7.19638e-21
C1orf150	7.33284e-21
AFF3	7.4317e-21
DSCR3	7.4317e-21
ACSS2	7.43177e-21
CD209	7.43177e-21
SFRP5	7.53393e-21
PPARGC1A	7.56041e-21
HSD17B11	7.69126e-21
NEUROD1	7.86136e-21
WISP2	7.89905e-21
ARL14	7.95971e-21
FAM181B	7.97457e-21
SLC6A19	8.08958e-21
ANGPTL1	8.09165e-21
CCL14-CCL15	8.23715e-21
PTPRH	8.37985e-21
NOVA1	8.49197e-21
INCA1	8.52464e-21
CPM	8.52471e-21
TMEM54	8.52471e-21
VAT1L	8.82183e-21
CYBASC3	8.82191e-21
PIGS	8.82191e-21
C1QTNF7	9.28701e-21
KLC4	9.44736e-21
LARGE	9.44736e-21
SORCS1	9.49277e-21
LOC389332	9.76277e-21
RPS6KA5	9.77625e-21
CPEB1	9.94424e-21
TLX2	1.01055e-20
CXCL12	1.01166e-20
FMO5	1.01166e-20
RHOU	1.01166e-20
ELAVL4	1.01388e-20
PDGFD	1.02911e-20
RBKS	1.02911e-20
ZSWIM6	1.02911e-20
FRMPD4	1.05189e-20
ATCAY	1.05239e-20
GDE1	1.06491e-20
GFI1B	1.0746e-20
KCNE2	1.07914e-20
HERC3	1.08327e-20
PRDX6	1.08327e-20
MYO1C	1.10195e-20
SLC5A7	1.10939e-20
SLITRK3	1.11672e-20
VIT	1.14006e-20
GLRA4	1.1405e-20
ASB2	1.15988e-20
MAPK10	1.15988e-20
SNX15	1.15989e-20
IGSF11	1.16864e-20
FAM19A2	1.17976e-20
CHP	1.17987e-20
VILL	1.22085e-20
C2orf7	1.24186e-20
PLS1	1.24186e-20
ATP2B2	1.24378e-20
ALAD	1.26324e-20
SH2D6	1.28123e-20
NEURL1B	1.28497e-20
LTC4S	1.30668e-20
CASD1	1.30708e-20
PDLIM2	1.32954e-20
ATP5A1	1.32956e-20
WDR7	1.35242e-20
DCLK1	1.39909e-20
B3GNT7	1.39932e-20
BTBD3	1.39932e-20
HMGCL	1.39932e-20
CCDC69	1.44783e-20
GPX3	1.44783e-20
CNGA3	1.46185e-20
C5orf30	1.4727e-20
NTN1	1.4727e-20
C4orf19	1.498e-20
CHODL	1.49834e-20
ERBB4	1.49849e-20
TNFRSF13B	1.49866e-20
RAB4B	1.52372e-20
TMEM9B	1.52372e-20
GRIN2A	1.53491e-20
MMRN1	1.57648e-20
ECH1	1.57649e-20
CD1D	1.60355e-20
TRHDE	1.62719e-20
FGFR2	1.63106e-20
NUDT16	1.63106e-20
ROGDI	1.65904e-20
SNAP29	1.65904e-20
CES3	1.6875e-20
FHL1	1.74586e-20
MPP5	1.74587e-20
CCDC68	1.7758e-20
DPT	1.7758e-20
SLCO2A1	1.80624e-20
C2orf58	1.80677e-20
DSC2	1.86866e-20
MAN1A1	1.86866e-20
MAGI3	1.90067e-20
PPP1R14A	1.93322e-20
NCR2	1.96265e-20
CA12	1.96632e-20
VIPR1	1.96632e-20
TNFRSF17	2.00092e-20
SLCO4C1	2.00247e-20
SRI	2.03422e-20
CHGB	2.06621e-20
PDE3A	2.14041e-20
ABCD3	2.14043e-20
LOC339524	2.14043e-20
NLGN1	2.15842e-20
ATP6V1G2	2.17701e-20
RUNDC3B	2.21426e-20
RAVER2	2.25211e-20
LGALS9C	2.29061e-20
ZFYVE28	2.32975e-20
HRASLS2	2.40765e-20
CDK20	2.41003e-20
MARCKS	2.45119e-20
TMEM59	2.45119e-20
CNNM4	2.53561e-20
PQLC1	2.53561e-20
SNX24	2.53561e-20
TCN2	2.57889e-20
RBM47	2.6229e-20
OSTalpha	2.64516e-20
CRK	2.66765e-20
F13A1	2.66765e-20
PAMR1	2.71316e-20
FABP2	2.7557e-20
CHL1	2.75935e-20
KIAA1370	2.75944e-20
SVOP	2.80616e-20
CCL14	2.80647e-20
FAM162A	2.80649e-20
MFN2	2.80649e-20
ABCA9	2.84919e-20
CEACAM1	2.85434e-20
PTK2B	2.85434e-20
TRANK1	3.00277e-20
C17orf76	3.05392e-20
PRKCB	3.05392e-20
ACAA1	3.10594e-20
ADAMTSL1	3.10594e-20
RELL1	3.10594e-20
SLC25A42	3.10594e-20
BEND4	3.10885e-20
KRT25	3.13404e-20
GFRA1	3.15831e-20
CYTSA	3.15883e-20
ANKS1B	3.16555e-20
LRRC1	3.26729e-20
GAP43	3.27507e-20
SSBP2	3.32287e-20
LUZP2	3.40505e-20
MUT	3.43693e-20
KLHL1	3.45654e-20
NRSN1	3.47639e-20
GNAQ	3.49538e-20
PLA2G10	3.49538e-20
ACADM	3.61526e-20
MEP1A	3.61526e-20
SCN4B	3.67672e-20
STOX2	3.86392e-20
PDE2A	3.93303e-20
C1QTNF2	3.99978e-20
LRRFIP2	3.99982e-20
PCK1	4.13678e-20
TBC1D10A	4.13678e-20
ASCL1	4.17033e-20
FOLR2	4.20699e-20
ZADH2	4.27837e-20
INA	4.3208e-20
ABCA6	4.34972e-20
KRT9	4.39161e-20
ANK2	4.42475e-20
BMP5	4.4728e-20
AQPEP	4.48756e-20
HMGCS2	4.49979e-20
DIRAS2	4.56505e-20
CPNE5	4.57608e-20
JAM2	4.57608e-20
OAF	4.57608e-20
LOC389033	4.58216e-20
GALNTL1	4.6535e-20
SLITRK2	4.86273e-20
ATP13A4	4.8762e-20
FRMD3	4.89421e-20
ENTPD8	4.89425e-20
TCEAL5	4.96245e-20
EFHC2	5.02179e-20
TRPC7	5.04421e-20
C14orf43	5.14713e-20
PTH1R	5.22918e-20
NUMB	5.23426e-20
SRPX	5.23426e-20
FBXO8	5.32285e-20
RIPK1	5.32285e-20
ZFP91	5.32285e-20
ADRB2	5.36766e-20
MFSD11	5.41292e-20
MYOM1	5.41292e-20
SESN2	5.41292e-20
SLC6A9	5.41292e-20
ANPEP	5.5045e-20
ASXL3	5.56685e-20
CORO2B	5.69227e-20
TXNDC11	5.88636e-20
NCAM1	5.98585e-20
BMP2	6.087e-20
PRSS36	6.087e-20
RGP1	6.087e-20
ZDHHC22	6.17071e-20
GHITM	6.29439e-20
TAPT1	6.40069e-20
ACOX1	6.50876e-20
PAFAH1B1	6.50876e-20
WDR20	6.50876e-20
SEZ6	6.60022e-20
ASB7	6.61864e-20
POLD4	6.61864e-20
SCN2B	6.68885e-20
ZNF671	6.73034e-20
CNTN3	6.79916e-20
C2orf24	6.84392e-20
ITM2A	6.84392e-20
MPEG1	6.84392e-20
SLC41A2	6.84392e-20
PCOLCE2	7.08264e-20
TMEM90A	7.12223e-20
FOXN3	7.19611e-20
SLC36A1	7.56621e-20
DIRAS1	7.82327e-20
ARHGAP17	7.82333e-20
NEFM	7.83818e-20
NEFL	7.92478e-20
CFP	7.95511e-20
PID1	7.95511e-20
CLCA1	8.21975e-20
MGAT4A	8.22528e-20
RPH3A	8.5431e-20
LOC643763	8.58088e-20
NR3C1	8.64762e-20
TSPYL1	8.94102e-20
NDN	9.24425e-20
TMEM35	9.39808e-20
PECI	9.55763e-20
C10orf105	9.59772e-20
EPHA7	9.70887e-20
CLDN7	9.71824e-20
RCSD1	9.71824e-20
SLC35D1	9.71824e-20
ZNF229	9.87994e-20
B3GNT8	9.88151e-20
FBXW5	9.88151e-20
GPBP1L1	9.88151e-20
CDHR2	1.00475e-19
GPER	1.02162e-19
MOSC2	1.02162e-19
PDK2	1.02162e-19
SH3BGRL2	1.02162e-19
PCDH10	1.0255e-19
ADRA1A	1.03614e-19
TTLL6	1.03877e-19
CNTN1	1.04761e-19
MBOAT1	1.05622e-19
SERINC1	1.05622e-19
DNER	1.06087e-19
C17orf59	1.07394e-19
VAPA	1.07394e-19
SLC8A3	1.09658e-19
DIRC2	1.11028e-19
OSBPL1A	1.12891e-19
GNG13	1.13996e-19
C7	1.14783e-19
SCAMP2	1.14784e-19
SNCG	1.14784e-19
C9orf4	1.16428e-19
DISP2	1.16709e-19
ZNF132	1.16709e-19
SNAP91	1.16944e-19
SECISBP2L	1.18665e-19
CLCN2	1.20654e-19
TMEM56	1.20654e-19
CHST8	1.22169e-19
LMBRD1	1.22676e-19
TDRD10	1.25095e-19
LIPC	1.26003e-19
ACOT11	1.2682e-19
CAPN2	1.2682e-19
MSMP	1.2682e-19
SELENBP1	1.2682e-19
PTPRZ1	1.2844e-19
DAAM2	1.28944e-19
STYK1	1.28944e-19
FCER1A	1.30632e-19
DMXL1	1.31102e-19
LAMA1	1.31103e-19
PEG3	1.31103e-19
IGFBP6	1.37797e-19
INPP5K	1.37797e-19
ATP2A3	1.40102e-19
DENND2A	1.40102e-19
MRPL35	1.40102e-19
NCOA1	1.40102e-19
SIDT2	1.42446e-19
GPM6A	1.44803e-19
UNC80	1.46642e-19
CRY2	1.49711e-19
DPYSL5	1.53103e-19
KIAA1161	1.54757e-19
PHF7	1.56043e-19
HDAC9	1.62642e-19
ZC3H12C	1.62642e-19
C1QL1	1.65352e-19
DCTN2	1.68118e-19
ABCB5	1.68603e-19
KLRB1	1.70922e-19
FAM129A	1.70924e-19
LOC150622	1.7099e-19
VWC2	1.74395e-19
GLTPD1	1.76675e-19
MEP1B	1.78567e-19
CGRRF1	1.82618e-19
ALK	1.85575e-19
CCL28	1.85662e-19
EPB41L4B	1.85662e-19
GPR108	1.85662e-19
GYPC	1.85662e-19
TSHZ1	1.88757e-19
TJP3	1.91903e-19
SNX32	1.92287e-19
FNIP2	1.95101e-19
HHATL	1.95381e-19
KCNG3	1.96428e-19
MT2A	1.98351e-19
PRKAR2B	1.98351e-19
SGCA	2.01466e-19
OLFM1	2.01654e-19
PTEN	2.08427e-19
CACNG7	2.10396e-19
NR1H4	2.11198e-19
RPL10L	2.12569e-19
SYT4	2.14801e-19
TRIM36	2.15423e-19
RGS9	2.19001e-19
SEMA3D	2.22154e-19
CCDC85C	2.22651e-19
GRIA4	2.27551e-19
GBA2	2.33945e-19
KIF5A	2.37487e-19
LGR4	2.37834e-19
EPHX2	2.41787e-19
C1orf21	2.45804e-19
HBB	2.45804e-19
SIGLEC6	2.49169e-19
STAM2	2.58257e-19
SLITRK1	2.65629e-19
ZNF676	2.66663e-19
LITAF	2.75835e-19
SH3BP1	2.75835e-19
HEPN1	2.77806e-19
SEC14L5	2.85062e-19
C20orf200	2.912e-19
PRKACA	2.94593e-19
FAM46C	2.99477e-19
TAGLN3	2.99787e-19
ZBTB7C	3.0444e-19
HDHD2	3.09484e-19
PCSK5	3.09484e-19
SIPA1L2	3.09484e-19
ZFP3	3.09484e-19
DCAF11	3.14611e-19
LCN10	3.19112e-19
LIMA1	3.19822e-19
ZDHHC7	3.19822e-19
ARHGEF9	3.25118e-19
PAQR8	3.25118e-19
HSD3B2	3.27789e-19
HEPACAM2	3.30079e-19
EFCAB1	3.30349e-19
EDNRB	3.30498e-19
CAND2	3.30501e-19
KLHL34	3.30951e-19
FAM13B	3.35971e-19
ADORA3	3.41531e-19
KLF9	3.41531e-19
PDE5A	3.41531e-19
BEND5	3.47153e-19
SNX1	3.47182e-19
HCFC2	3.52926e-19
GPS2	3.64695e-19
LRMP	3.64695e-19
SLC22A23	3.64695e-19
HRCT1	3.70725e-19
XDH	3.70725e-19
F2RL1	3.8308e-19
NFE2L1	3.8941e-19
SMAP1	3.8941e-19
RAB30	3.95843e-19
C6orf186	4.02208e-19
LRRC31	4.0238e-19
PAG1	4.09025e-19
PRRT1	4.09025e-19
STAR	4.15771e-19
METRNL	4.15777e-19
KCNA3	4.22104e-19
CD302	4.2264e-19
SDHA	4.2264e-19
CHMP1B	4.36703e-19
IL10RB	4.36703e-19
CPAMD8	4.43903e-19
PRR5L	4.43907e-19
CLEC4G	4.47323e-19
SEZ6L	4.55785e-19
RIC3	4.57018e-19
CYP4F12	4.58668e-19
MAPK4	4.63255e-19
SGK2	4.66229e-19
NDST4	4.81547e-19
MFAP4	4.97726e-19
SLC9A1	4.97726e-19
CCBE1	5.03296e-19
CP	5.14033e-19
IQGAP2	5.22719e-19
LANCL3	5.22719e-19
NAT15	5.22719e-19
ACOT2	5.31323e-19
PYGM	5.31323e-19
SDPR	5.31323e-19
NBLA00301	5.35372e-19
C9orf79	5.7568e-19
KCNK3	5.75753e-19
CAT	5.76483e-19
CCNDBP1	5.85959e-19
MYL6	5.85959e-19
SMPD3	5.85959e-19
ZNF540	5.85959e-19
HEATR5A	5.9559e-19
KIAA1012	5.9559e-19
SCGB2A1	5.97761e-19
ASPG	6.02024e-19
ASB5	6.04022e-19
GCNT4	6.0528e-19
IGSF10	6.05372e-19
TMEM140	6.05377e-19
TMEM20	6.05377e-19
TP53I3	6.05377e-19
BCL2	6.25429e-19
HERPUD1	6.25429e-19
C9orf125	6.357e-19
WDR1	6.357e-19
ZIK1	6.46123e-19
MYPN	6.53346e-19
MT1H	6.56724e-19
GCNT3	6.56744e-19
GPM6B	6.56744e-19
PDE8A	6.56744e-19
TNFSF10	6.56744e-19
NPTN	6.67523e-19
SHE	6.67523e-19
NIPAL1	6.89606e-19
NMT2	6.89606e-19
MTMR3	7.00917e-19
BDH1	7.12411e-19
RRAGC	7.12411e-19
FXYD3	7.35961e-19
PSEN1	7.35961e-19
TPSG1	7.47824e-19
LTBP4	7.48022e-19
GABRA1	7.68504e-19
STAB2	7.88997e-19
FEM1B	7.98251e-19
MXD1	7.98251e-19
RASGRP4	8.11313e-19
ACSF2	8.246e-19
KIAA1211	8.246e-19
LRRC66	8.246e-19
NMNAT1	8.38094e-19
TMEM131	8.38094e-19
PTX3	8.51801e-19
CIDEA	8.52434e-19
TM6SF2	8.65715e-19
BRPF3	8.65741e-19
CDC42SE2	8.65741e-19
FAM70A	8.79894e-19
MT1X	8.79901e-19
MICALCL	8.94289e-19
MT1E	8.94289e-19
SAP30L	8.94289e-19
BTBD9	9.08902e-19
IL16	9.08909e-19
PLCD3	9.08909e-19
SUCLG1	9.23765e-19
TMPRSS2	9.23765e-19
RIPK3	9.38854e-19
SETBP1	9.38861e-19
SLC46A3	9.38861e-19
SLC35F1	9.54186e-19
HTR3B	9.57693e-19
CD300LG	9.60084e-19
CAMK2D	9.69787e-19
FRMD4B	9.69787e-19
GBA	9.69787e-19
PARM1	9.85625e-19
TMEM30B	9.85625e-19
TXNIP	9.85625e-19
FAM21C	1.01807e-18
PIGR	1.01807e-18
PIGZ	1.01807e-18
SLC39A5	1.01807e-18
C22orf32	1.03469e-18
PDCD6IP	1.03469e-18
SLC35A4	1.05157e-18
FAM132A	1.08613e-18
DOLPP1	1.08616e-18
MT1G	1.08616e-18
RASD2	1.08616e-18
TDRD7	1.08616e-18
GNAO1	1.10388e-18
MEF2C	1.10388e-18
APOB48R	1.12187e-18
EPHA10	1.12187e-18
CELF4	1.12397e-18
HADH	1.14016e-18
SOCS2	1.14016e-18
CRYBA2	1.14197e-18
SLC10A4	1.14724e-18
MSRA	1.15874e-18
AKR1C2	1.17763e-18
CAMK2N1	1.19681e-18
G6PC	1.198e-18
KRT27	1.25309e-18
SLC44A1	1.25624e-18
C4orf39	1.25894e-18
KIAA1045	1.26603e-18
ATG4D	1.27669e-18
LPP	1.29747e-18
SLIT3	1.29747e-18
P2RY4	1.3344e-18
BLOC1S1	1.34003e-18
SORBS3	1.34003e-18
ACSBG1	1.35083e-18
CCL13	1.3572e-18
GPR142	1.36256e-18
MUDENG	1.40647e-18
CDH22	1.41508e-18
KIAA1683	1.42932e-18
CYTSB	1.42933e-18
RHOC	1.42933e-18
KIF5C	1.45256e-18
MATN2	1.45256e-18
BEX4	1.47616e-18
CCR2	1.50003e-18
MARVELD3	1.50014e-18
RCAN1	1.50014e-18
SIGLEC8	1.52038e-18
LXN	1.5245e-18
MT1F	1.54926e-18
SSTR3	1.56386e-18
OTUD7A	1.57429e-18
ATG4A	1.62593e-18
C21orf88	1.64914e-18
LRP10	1.65231e-18
POU3F3	1.71822e-18
KCNQ5	1.73693e-18
PPP1R14D	1.76212e-18
EIF4EBP2	1.79068e-18
WNT2B	1.8197e-18
FAM55A	1.84802e-18
CAST	1.84918e-18
NAT2	1.87912e-18
ACAD8	1.87913e-18
SIGLEC11	1.90314e-18
FBXO3	1.94048e-18
MCOLN1	1.94048e-18
PGR	1.94048e-18
SUN2	1.97189e-18
PTP4A1	2.00381e-18
ZNF835	2.05003e-18
SHOX	2.05137e-18
IGSF3	2.06917e-18
NRIP1	2.10264e-18
HYI	2.13664e-18
SCG2	2.17119e-18
SNAP25	2.20162e-18
RELN	2.20163e-18
ITPKA	2.27816e-18
LOC283392	2.28337e-18
PKD1L2	2.29915e-18
TLL1	2.31292e-18
FAM189A2	2.31488e-18
AKAP9	2.31496e-18
PDE1C	2.33214e-18
JPH3	2.35137e-18
AMICA1	2.39034e-18
TRPV3	2.41801e-18
OR10G4	2.42268e-18
C14orf159	2.42893e-18
FAM95B1	2.4679e-18
GIMAP5	2.46813e-18
HOXD1	2.46813e-18
LOC401093	2.46813e-18
TRDN	2.47113e-18
LY9	2.50794e-18
MAP2K4	2.50796e-18
PANK3	2.58954e-18
ABCC8	2.6125e-18
IDH3A	2.6313e-18
JOSD1	2.6313e-18
PLCG2	2.6313e-18
C5orf40	2.65059e-18
CNRIP1	2.67373e-18
C6orf136	2.71683e-18
EAPP	2.71683e-18
TRIM9	2.8049e-18
MCF2L2	2.8962e-18
TCF7L1	2.94282e-18
BMP6	2.94284e-18
TAS1R1	2.94935e-18
C8orf80	2.97539e-18
C7orf58	3.03836e-18
KCNMA1	3.08726e-18
MT1DP	3.1261e-18
FAM107B	3.1874e-18
FAM8A1	3.1874e-18
HPCA	3.1874e-18
ITGB1BP3	3.22027e-18
OPRM1	3.22472e-18
CYSLTR1	3.23862e-18
SLC9A3	3.23867e-18
C1orf94	3.26246e-18
DSCAML1	3.32943e-18
LRRN3	3.34353e-18
GPR37L1	3.34363e-18
HIST1H1C	3.452e-18
NAALAD2	3.4796e-18
AQP4	3.50535e-18
KCNK10	3.50741e-18
C22orf13	3.50746e-18
GIMAP8	3.50746e-18
PPP1R16B	3.50746e-18
UQCRFS1	3.50746e-18
UGT1A1	3.52312e-18
GPR27	3.52828e-18
KCNS2	3.60744e-18
CCDC13	3.62102e-18
CASZ1	3.62104e-18
SNRK	3.62104e-18
DPYD	3.67919e-18
LYSMD3	3.67919e-18
SLC22A17	3.67919e-18
GOLM1	3.73825e-18
RBP5	3.79825e-18
C14orf139	3.85918e-18
HPS1	3.8592e-18
C10orf26	3.92112e-18
ABCD2	3.95138e-18
CROT	4.04791e-18
PLCXD3	4.06929e-18
SLC18A3	4.08181e-18
MOBKL2A	4.11281e-18
TMEM170A	4.11281e-18
RGS13	4.11783e-18
KCNB1	4.17467e-18
C12orf72	4.24569e-18
TMOD1	4.24572e-18
CHMP6	4.31375e-18
TRIM40	4.31375e-18
B3GALT5	4.38286e-18
IMPA2	4.38286e-18
EYA2	4.45306e-18
SLC35B3	4.45306e-18
ADRB3	4.47788e-18
LOC100130933	4.52437e-18
UQCR10	4.59681e-18
FAM73B	4.74513e-18
LGALS2	4.82091e-18
C17orf73	4.82105e-18
GLOD5	4.97648e-18
FZD5	4.97652e-18
MPI	4.97652e-18
ZMAT4	5.04045e-18
PABPC1L2A	5.09438e-18
CDH18	5.12517e-18
PLD1	5.13692e-18
CYBRD1	5.21899e-18
UQCRC2	5.21903e-18
SIK3	5.30243e-18
CPEB2	5.38715e-18
XK	5.38715e-18
RAB39B	5.56017e-18
HMOX1	5.56061e-18
LOC643008	5.64935e-18
MFSD4	5.73958e-18
PIP5K1B	5.73958e-18
CACNB1	5.83118e-18
CTSS	5.92423e-18
LRRN4CL	5.92423e-18
SLC35A3	6.01874e-18
MB	6.11387e-18
PTGDR	6.1147e-18
PVRL3	6.11474e-18
RPS6KA1	6.11474e-18
XRCC6BP1	6.11474e-18
ITFG1	6.3113e-18
PTPN9	6.3113e-18
IRX6	6.31461e-18
RAB5B	6.4119e-18
CHRDL1	6.51143e-18
TLR9	6.51404e-18
2016-03-02	6.51409e-18
DYRK2	6.83038e-18
CDC42EP4	6.93915e-18
FAM163A	7.09931e-18
NPY1R	7.14321e-18
MS4A2	7.1608e-18
WDR17	7.16172e-18
GIMAP7	7.16183e-18
ENTPD3	7.27288e-18
NPTX1	7.37641e-18
ABCA5	7.39155e-18
TUBB4	7.39155e-18
PGA3	7.49392e-18
IRF4	7.50913e-18
ADAM6	7.62855e-18
MYH11	7.62855e-18
SEC1	7.62855e-18
STAB1	7.62855e-18
RSPO1	7.64753e-18
OSBPL11	7.74984e-18
VTI1B	7.74984e-18
SCN3B	7.87107e-18
C8G	7.87293e-18
RHBDL2	7.87304e-18
GPR34	8.12526e-18
ZNF492	8.20711e-18
FAM189A1	8.24465e-18
DAB2IP	8.25434e-18
HIF3A	8.38545e-18
S100B	8.38545e-18
KRT222	8.51861e-18
PIK3CG	8.51861e-18
GRIK5	8.65373e-18
ZNF747	8.65385e-18
SVOPL	8.67154e-18
FMN2	8.7526e-18
NTRK3	8.89923e-18
ECE1	8.93073e-18
PRKCD	8.93073e-18
ANKRD56	9.07243e-18
SI	9.14203e-18
GABARAP	9.21635e-18
CD200R1	9.36006e-18
REP15	9.36252e-18
TBC1D9	9.36252e-18
MFSD7	9.51098e-18
HSPB6	9.66176e-18
CAMK2A	9.80648e-18
GCOM1	9.8149e-18
CLMN	9.97043e-18
IL1RAPL1	1.00806e-17
CLU	1.01284e-17
PDE4D	1.01284e-17
SMCR7	1.01284e-17
ADAMTSL3	1.02887e-17
ATP5B	1.02888e-17
GRIA1	1.04404e-17
FABP4	1.04429e-17
WDR37	1.06172e-17
UTS2D	1.06308e-17
CPB1	1.07004e-17
LCN6	1.108e-17
CACNB2	1.11294e-17
GPR146	1.11294e-17
ZBTB16	1.12641e-17
ITM2B	1.13054e-17
TMEM120A	1.13054e-17
PARK2	1.16658e-17
BDKRB1	1.18502e-17
HSPC159	1.18503e-17
OGDH	1.18503e-17
SYNGR1	1.18503e-17
LGI3	1.19269e-17
AGTR1	1.19521e-17
GIMAP1	1.20376e-17
LPCAT3	1.20376e-17
GNPTAB	1.22278e-17
ATP8A1	1.2421e-17
UQCRC1	1.2421e-17
ANKRD53	1.25551e-17
OPN3	1.28165e-17
GHR	1.32244e-17
RNF14	1.32244e-17
WLS	1.32244e-17
FLT3	1.33078e-17
UGT1A5	1.34354e-17
SH3GL2	1.34475e-17
AMT	1.36451e-17
TAX1BP3	1.36451e-17
CYP11A1	1.37616e-17
SYT15	1.38602e-17
ACP2	1.40789e-17
MYLK	1.40789e-17
SLC16A9	1.40789e-17
TPSB2	1.40789e-17
ANKRD35	1.43008e-17
ITLN1	1.45096e-17
KIAA1908	1.45264e-17
DKFZp779M0652	1.4669e-17
C10orf108	1.47554e-17
PELI2	1.47554e-17
ZIC1	1.49005e-17
CLVS2	1.50395e-17
AKAP5	1.52241e-17
IGSF9	1.54639e-17
FCGBP	1.57075e-17
SYN2	1.58924e-17
DARC	1.59547e-17
TOX4	1.59548e-17
KIT	1.64611e-17
CYB561D1	1.67201e-17
STAP2	1.67201e-17
LGALS3	1.69831e-17
AP3B2	1.70436e-17
KLRF1	1.71094e-17
KIAA0125	1.7183e-17
SGK1	1.72503e-17
NKX2-2	1.76454e-17
NAGA	1.80768e-17
ACADVL	1.83609e-17
GIPC1	1.86494e-17
TMEM108	1.8942e-17
LMOD1	1.92399e-17
PGA4	1.92575e-17
ARHGAP36	1.97304e-17
CAMK4	1.98474e-17
ARHGAP42	1.98488e-17
ZNF219	1.98488e-17
MED9	2.01604e-17
RYR3	2.01604e-17
ARHGAP15	2.04767e-17
FCER2	2.05646e-17
HSPA2	2.07978e-17
MGC42105	2.08995e-17
EEF1A2	2.11213e-17
TPSAB1	2.11242e-17
CASQ2	2.1354e-17
IL4R	2.14555e-17
IL17RC	2.17919e-17
AGFG2	2.21335e-17
D4S234E	2.21335e-17
NACAD	2.21335e-17
PITPNM3	2.21335e-17
LONRF2	2.21566e-17
NOTO	2.21643e-17
GIMAP6	2.28327e-17
PLEKHB2	2.28327e-17
OSR1	2.31814e-17
LMO2	2.35536e-17
EHHADH	2.39224e-17
TLR7	2.39224e-17
SLC24A4	2.42203e-17
LDB3	2.50633e-17
RAB37	2.50634e-17
ACER3	2.54556e-17
SIRT6	2.62581e-17
CIDEB	2.66687e-17
CEACAM3	2.70697e-17
GFOD2	2.70856e-17
DIRC3	2.73452e-17
MVP	2.75089e-17
TOMM40L	2.75089e-17
PGM5	2.79387e-17
STXBP5L	2.8283e-17
CPNE2	2.83752e-17
ZBTB22	2.83752e-17
LHFPL4	2.90079e-17
ATP6V1D	3.01894e-17
MYOCD	3.01894e-17
C16orf54	3.06605e-17
UAP1	3.06605e-17
GSTM4	3.11389e-17
NEO1	3.11389e-17
CTNND1	3.16246e-17
TCEAL7	3.16246e-17
BMP2K	3.21178e-17
RIMKLA	3.21178e-17
SHISA3	3.26142e-17
AOX1	3.26186e-17
DHRS1	3.26186e-17
TLE4	3.31271e-17
GRIN3A	3.36434e-17
CLEC4F	3.41655e-17
BCL2L15	3.41677e-17
EPHX1	3.41677e-17
ATRNL1	3.50798e-17
ADRA1B	3.52004e-17
CCL8	3.52113e-17
TINAG	3.52395e-17
TMEM45B	3.52405e-17
C1orf95	3.53502e-17
PALM	3.57892e-17
LOC338758	3.6628e-17
FLJ11235	3.68981e-17
IMPA1	3.69122e-17
NAT1	3.69122e-17
EPHA6	3.73155e-17
ZNF385B	3.74925e-17
CKB	3.80699e-17
KIAA1539	3.80699e-17
RALB	3.80699e-17
TRAF3IP2	3.80699e-17
ZFYVE1	3.80699e-17
LEPROT	3.86621e-17
MORC1	3.89122e-17
RGMA	3.92634e-17
SEMA3G	3.92634e-17
B3GNT6	3.9565e-17
DAZAP2	3.98739e-17
LSP1	3.98739e-17
C19orf30	4.02647e-17
KCNG1	4.0488e-17
STK32B	4.0491e-17
CD79A	4.04938e-17
CYS1	4.04938e-17
LYNX1	4.11231e-17
RAB6B	4.11231e-17
PNOC	4.12531e-17
C14orf132	4.17621e-17
TRIP4	4.17621e-17
BDKRB2	4.24109e-17
DSEL	4.24109e-17
CHST5	4.37385e-17
MTMR10	4.37385e-17
NIPAL3	4.37385e-17
RGL1	4.37385e-17
LPCAT4	4.44176e-17
C15orf2	4.53071e-17
CATSPERG	4.58036e-17
APC	4.58067e-17
FER1L6	4.70601e-17
GDF1	4.71996e-17
C22orf25	4.72394e-17
FAS	4.72394e-17
FAM163B	4.73705e-17
DPEP3	4.73797e-17
FECH	4.7972e-17
KRAS	4.7972e-17
GSTA1	4.82597e-17
PAK7	4.93213e-17
NTN4	4.9471e-17
CCL21	5.02344e-17
ERBB2IP	5.02378e-17
IL6ST	5.10162e-17
CRYZL1	5.18066e-17
DOK4	5.2609e-17
STRADB	5.2609e-17
SIGLECP3	5.26969e-17
CD48	5.42504e-17
GRAMD4	5.42508e-17
CD27	5.50905e-17
SERINC2	5.59431e-17
EPHA5	5.74375e-17
ADAM33	5.7687e-17
RBPMS2	5.76874e-17
SGPP1	5.76874e-17
RBM20	5.85792e-17
EXOC6B	5.85796e-17
MFAP5	6.13302e-17
APOBEC3A	6.13385e-17
COX8A	6.13385e-17
SOCS6	6.13385e-17
ATP1B3	6.32485e-17
MAF	6.32485e-17
OR8D1	6.3774e-17
CD101	6.52172e-17
TRPM4	6.52172e-17
PHYH	6.62241e-17
RASGRP2	6.62241e-17
NCRNA00087	6.72463e-17
COLEC11	6.8284e-17
NHSL1	6.8284e-17
ME2	6.93376e-17
PMM1	6.93376e-17
CGN	7.04071e-17
SYNJ1	7.04071e-17
CEND1	7.14881e-17
ZDHHC15	7.2568e-17
FBXL3	7.25953e-17
KIAA0495	7.60038e-17
APLP2	7.83633e-17
PPARGC1B	8.01796e-17
CDH23	8.07944e-17
ARHGEF18	8.0795e-17
CTDSP1	8.0795e-17
FCGRT	8.0795e-17
PTPLAD2	8.20386e-17
SHD	8.20386e-17
TMEM50A	8.20386e-17
FAM59A	8.3301e-17
C5orf20	8.38924e-17
C21orf33	8.45826e-17
CLIP4	8.45826e-17
SALL2	8.45826e-17
PTPRF	8.58837e-17
SH3GLB1	8.58837e-17
PLIN1	8.72039e-17
ACAP2	8.72045e-17
NTAN1	8.72045e-17
CDK15	8.91426e-17
RHOF	8.99064e-17
ZFR2	9.06997e-17
SLC6A2	9.07236e-17
BCL2L2	9.26908e-17
FAM123C	9.37679e-17
KBTBD11	9.41147e-17
PPP2CB	9.41147e-17
KCNB2	9.42373e-17
CABP2	9.45581e-17
CLDN11	9.70268e-17
NRG3	9.70376e-17
WSCD2	9.79456e-17
TNFAIP8L3	9.8517e-17
LCE2A	9.90062e-17
COX5A	1.00029e-16
GPRIN2	1.00029e-16
WBSCR26	1.00029e-16
ZEB2	1.00029e-16
HCN4	1.01108e-16
PCDH9	1.01187e-16
RHOG	1.01564e-16
COQ9	1.04704e-16
YPEL5	1.04704e-16
TNK1	1.07939e-16
CKMT1B	1.0794e-16
SLCO1C1	1.08643e-16
ARSA	1.09594e-16
GALM	1.09594e-16
TP53INP1	1.09594e-16
STAP1	1.09971e-16
TMEM130	1.14364e-16
GNAL	1.14709e-16
C8orf46	1.14926e-16
UCN3	1.1552e-16
SH2D1B	1.18156e-16
FLI1	1.18249e-16
RNF10	1.18249e-16
PLEKHA7	1.21897e-16
NTNG1	1.22108e-16
TUSC5	1.22442e-16
SCTR	1.23498e-16
HMX3	1.253e-16
UBE2QL1	1.25647e-16
C3orf70	1.25656e-16
C8orf85	1.25884e-16
DPP10	1.2595e-16
CCNG2	1.27578e-16
RNF125	1.27578e-16
ENPP2	1.29529e-16
PLXNA2	1.29529e-16
TTC38	1.29529e-16
CASP5	1.31509e-16
VPS24	1.31509e-16
SLC25A11	1.33519e-16
ADIPOQ	1.34473e-16
FEM1C	1.35559e-16
KCNAB1	1.35559e-16
ADH5	1.37631e-16
CDKN1A	1.37631e-16
C1QTNF9	1.399e-16
SORCS3	1.40329e-16
TPO	1.40571e-16
CILP	1.41866e-16
CALB2	1.4398e-16
PC	1.44032e-16
NLGN4X	1.44033e-16
TMEM229A	1.46946e-16
PHKB	1.48463e-16
RND2	1.50725e-16
EPB41L4A	1.50729e-16
TBPL2	1.55045e-16
APBA1	1.55362e-16
IL1R2	1.55362e-16
TBC1D12	1.55362e-16
CLECL1	1.55647e-16
KCNIP1	1.56742e-16
SYNPO2	1.57731e-16
AK5	1.59835e-16
HHIP	1.62517e-16
SYT5	1.64388e-16
KBTBD4	1.67568e-16
SEMA4G	1.67568e-16
PCSK7	1.70121e-16
DCAF12L2	1.72105e-16
VPREB3	1.75339e-16
ATP5F1	1.75341e-16
UHRF1BP1L	1.86259e-16
VAMP8	1.86259e-16
CYP4B1	1.88065e-16
KL	1.91966e-16
RNF5	1.91967e-16
ZNF568	1.91967e-16
NRG1	1.97775e-16
ARHGEF6	1.97847e-16
NDUFS2	1.97847e-16
PCDHB1	2.00638e-16
ZNF471	2.00854e-16
CTNNA3	2.01947e-16
HAND2	2.0678e-16
SCNN1G	2.08106e-16
C21orf131	2.1242e-16
BIN2	2.13335e-16
SEC23A	2.13335e-16
ACVR1C	2.16573e-16
ATP2B1	2.16573e-16
GORASP1	2.16573e-16
LRRC55	2.19809e-16
UCHL1	2.19859e-16
MTUS1	2.1986e-16
SMCHD1	2.23196e-16
FAM118B	2.26581e-16
FOXD2	2.26581e-16
LIPH	2.26581e-16
FZD1	2.30017e-16
FCRL2	2.33242e-16
AUH	2.33505e-16
FGD4	2.33505e-16
NPR1	2.33505e-16
C19orf35	2.37039e-16
GNAI1	2.37044e-16
RTN1	2.37044e-16
GDNF	2.37918e-16
C18orf32	2.40636e-16
PTPRT	2.43114e-16
CPA3	2.44281e-16
ARF3	2.47983e-16
SLC17A5	2.47983e-16
NFYC	2.51739e-16
CLTB	2.5555e-16
KIAA1239	2.59134e-16
PEX19	2.59419e-16
RER1	2.59419e-16
SLC44A2	2.59419e-16
FBXL5	2.6733e-16
MST1P9	2.6733e-16
LOC387647	2.71374e-16
PRKCE	2.71374e-16
MFNG	2.75479e-16
IKZF1	2.79644e-16
LOC389333	2.79644e-16
FAM13C	2.83872e-16
LRRTM3	2.85091e-16
HS6ST3	2.93526e-16
C2orf80	2.96854e-16
GOT1	2.96937e-16
CNTNAP3	3.03365e-16
GPR88	3.04722e-16
IL11RA	3.10593e-16
TRIOBP	3.10593e-16
MAP3K11	3.15282e-16
NHEJ1	3.24869e-16
EMP1	3.34743e-16
UBE2J1	3.34743e-16
BTLA	3.39788e-16
ACADSB	3.3979e-16
BLK	3.40163e-16
LOC400043	3.50111e-16
KLK15	3.6023e-16
CAMK2G	3.60738e-16
CCL15	3.6074e-16
PCSK6	3.6074e-16
CYP2B7P1	3.66126e-16
PRSS8	3.66173e-16
KCNK2	3.6799e-16
AFF1	3.71687e-16
RAB14	3.71687e-16
SDHB	3.71687e-16
ZNF844	3.77283e-16
AQP11	3.82961e-16
HSPB3	3.84042e-16
TMEM151B	3.94572e-16
CTDSP2	4.00507e-16
AP2A2	4.0653e-16
DLST	4.0653e-16
GPR162	4.0653e-16
LGALS9	4.0653e-16
PTPRR	4.0653e-16
FRMD1	4.12616e-16
ZYG11B	4.1264e-16
ATP8B4	4.12642e-16
CHMP2A	4.12642e-16
PDZRN4	4.13476e-16
IGF1	4.25137e-16
BCL2L13	4.25139e-16
FCRL4	4.35288e-16
MAGI2	4.38009e-16
SMAD1	4.38009e-16
TMEM132D	4.38049e-16
NPAS3	4.41372e-16
ITIH5	4.44587e-16
SLC31A2	4.44587e-16
TMBIM4	4.44587e-16
NCF1C	4.5126e-16
ALDH6A1	4.51262e-16
COLEC12	4.58036e-16
NR1H2	4.58036e-16
BARX2	4.64911e-16
KIRREL3	4.69096e-16
DEFB1	4.78902e-16
TMEM63B	4.78966e-16
TBC1D22A	4.86146e-16
CLCA2	4.89187e-16
CAPZB	4.93439e-16
DPEP2	4.93439e-16
FBXO32	4.93439e-16
ZNF257	5.00032e-16
PDLIM1	5.00836e-16
TUB	5.08343e-16
FOXO1	5.2369e-16
GPR18	5.3153e-16
ADCY6	5.31534e-16
ATP5J	5.31534e-16
PGCP	5.31534e-16
REEP2	5.31534e-16
DACH2	5.33072e-16
OR2W3	5.39157e-16
PAOX	5.39493e-16
GRAMD1C	5.43513e-16
PPM1B	5.4757e-16
C14orf142	5.55766e-16
CERK	5.55766e-16
PLSCR5	5.58682e-16
TCEAL2	5.59614e-16
CNNM1	5.64012e-16
ACOT1	5.64083e-16
KCNC1	5.68628e-16
CD79B	5.81086e-16
AHNAK	5.89776e-16
ZNF625	5.92806e-16
PROKR1	6.13487e-16
ZNF684	6.16618e-16
NDUFV1	6.16621e-16
PPP2R2B	6.25756e-16
PTCHD1	6.30236e-16
FLJ36777	6.42811e-16
SLC10A1	6.51563e-16
ZNF624	6.54295e-16
OMD	6.63039e-16
PACSIN1	6.63979e-16
KLHDC1	6.64063e-16
RALGAPA1	6.64063e-16
CAPN13	6.73736e-16
EIF2AK3	6.8403e-16
ZNF727	6.97296e-16
LOC100130148	7.02271e-16
LRAT	7.1587e-16
ROS1	7.16633e-16
KCNN3	7.25756e-16
STK17B	7.25756e-16
HTR3A	7.28245e-16
CORO2A	7.47549e-16
TNIP1	7.47549e-16
CCDC129	7.58278e-16
KIAA1644	7.69986e-16
ESR1	7.81354e-16
SOX15	7.81447e-16
EAF2	7.81452e-16
MESP2	7.92977e-16
GPR172B	7.92987e-16
ICAM3	8.04891e-16
PBX1	8.04891e-16
C1orf212	8.29022e-16
CNKSR2	8.38178e-16
WDTC1	8.41353e-16
APLP1	8.53865e-16
SFTA1P	8.57227e-16
MGC29506	8.7942e-16
RNF150	8.91284e-16
ANO3	9.0133e-16
KIF13B	9.05772e-16
SLC23A3	9.05772e-16
GPR82	9.32757e-16
RPS6KA6	9.34494e-16
KIR2DL4	9.55936e-16
VWA3B	9.74535e-16
MIXL1	9.76172e-16
C14orf109	9.89505e-16
LMO3	9.96304e-16
C10orf128	1.00192e-15
CHRM4	1.00328e-15
MKNK2	1.00419e-15
FAM75C1	1.01163e-15
FCRLA	1.01769e-15
NGFR	1.01908e-15
C6	1.02812e-15
ARMCX1	1.03419e-15
ADAMTSL4	1.04953e-15
SSTR1	1.04953e-15
ODZ1	1.05203e-15
CMAH	1.06508e-15
DCN	1.06508e-15
RGAG4	1.08086e-15
SLC1A1	1.09688e-15
LOC645323	1.10914e-15
CMKLR1	1.1296e-15
PDZD3	1.1296e-15
MYO1D	1.14633e-15
BSG	1.1633e-15
SEL1L	1.1633e-15
SSPN	1.1633e-15
ZNF415	1.18051e-15
MEF2D	1.19797e-15
TMEM132C	1.20599e-15
CREB3L3	1.2334e-15
TCTA	1.25191e-15
LEPREL1	1.27042e-15
C20orf160	1.30824e-15
SLC20A2	1.30824e-15
ZBTB7A	1.30824e-15
FAM55B	1.32709e-15
A1CF	1.34713e-15
PGGT1B	1.34717e-15
SCARA3	1.34717e-15
ZNF626	1.34717e-15
IL2	1.36364e-15
MEGF10	1.379e-15
CX3CR1	1.4077e-15
KBTBD13	1.41493e-15
FAM123A	1.42431e-15
TCP11L2	1.42847e-15
EBI3	1.42848e-15
FAM22A	1.42848e-15
RGS22	1.44528e-15
FKBP1B	1.44955e-15
PGRMC2	1.47093e-15
DNAJB4	1.48172e-15
C5orf41	1.49262e-15
SYNM	1.49262e-15
GJA9	1.5146e-15
GSTM2	1.51462e-15
SPARCL1	1.51462e-15
[truncated: 2,594 more rows]

## Sheet: Sheet1
Table EV1 - Genes significantly downregulated in colon cancer
