# Supplementary material for: An integrated computational and experimental study uncovers FUT9 as a metabolic driver of colorectal cancer
Source: Mol Syst Biol. 2017 Dec 1;13(12):956. doi: 10.15252/msb.20177739 (PMC5740504; doi:10.15252/msb.20177739)
Supplement: Supplementary file 3 — Table EV2 [file MSB-13-956-s003.xlsx]

## Sheet: EV2
Gene Name	Q-value	In Peak	Frequency
FH	1.24e-68	0	0.4472
A2BP1	6.95e-44	1	0.4658
PARK2	9.65e-15	1	0.2733
AIM1	3.46e-05	1	0.2609
AKR7A2	3.46e-05	1	0.2609
AKR7A3	3.46e-05	1	0.2609
AR	3.46e-05	0	0.2547
ATPIF1	3.46e-05	1	0.2609
C1QA	3.46e-05	1	0.2671
C1QB	3.46e-05	1	0.2671
C1QC	3.46e-05	1	0.2671
C1orf151	3.46e-05	1	0.2609
C1orf21	3.46e-05	0	0.2609
CAMK2N1	3.46e-05	1	0.2609
CD164	3.46e-05	1	0.2609
CD52	3.46e-05	1	0.2609
CDA	3.46e-05	1	0.2609
CDC42	3.46e-05	1	0.2671
CHMP2A	3.46e-05	1	0.3043
CLC	3.46e-05	0	0.2609
CLCNKA	3.46e-05	1	0.2609
CLCNKB	3.46e-05	1	0.2609
CNR2	3.46e-05	1	0.2609
DHDDS	3.46e-05	1	0.2609
E2F2	3.46e-05	1	0.2609
ECE1	3.46e-05	1	0.2609
EIF4G3	3.46e-05	1	0.2609
EXTL1	3.46e-05	1	0.2609
FAM54B	3.46e-05	1	0.2609
FUCA1	3.46e-05	1	0.2609
GRRP1	3.46e-05	1	0.2609
HMGCL	3.46e-05	1	0.2609
HSPB7	3.46e-05	1	0.2609
ID3	3.46e-05	1	0.2609
IL2	3.46e-05	0	0.2609
KIF17	3.46e-05	1	0.2609
KL	3.46e-05	0	0.2484
LDLRAP1	3.46e-05	1	0.2609
LUZP1	3.46e-05	1	0.2609
NBL1	3.46e-05	1	0.2609
PADI2	3.46e-05	1	0.2547
PHACTR4	3.46e-05	1	0.2609
PINK1	3.46e-05	1	0.2609
PLA2G5	3.46e-05	1	0.2609
RPS6KA1	3.46e-05	1	0.2609
SDHB	3.46e-05	1	0.2547
SESN2	3.46e-05	1	0.2609
SH3BGR	3.46e-05	0	0.2609
SH3BGRL	3.46e-05	0	0.2609
SMPDL3B	3.46e-05	1	0.2609
STX12	3.46e-05	1	0.2609
TCEA3	3.46e-05	1	0.2609
TMEM20	3.46e-05	1	0.2609
TMEM200B	3.46e-05	1	0.2609
TMEM50A	3.46e-05	1	0.2609
TRIM63	3.46e-05	1	0.2609
WAS	3.46e-05	0	0.2609
WASF2	3.46e-05	1	0.2609
ZNF132	3.46e-05	1	0.3043
ZNF436	3.46e-05	1	0.2609
ZNF44	3.46e-05	0	0.2981
PAFAH2	3.47e-05	1	0.2609
MAN1C1	3.78e-05	1	0.2609
CAPZB	3.93e-05	1	0.2609
ESPN	4.47e-05	1	0.2298
PRKG1	5.07e-05	0	0.2422
A1BG	5.46e-05	1	0.3043
USP2	5.46e-05	0	0.2919
ZNF154	5.46e-05	1	0.2919
ZNF274	5.46e-05	1	0.2919
ZNF471	5.46e-05	1	0.2919
ZNF552	5.46e-05	1	0.2919
C1orf201	0.000147	1	0.2609
FAM43B	0.000147	1	0.2609
FAM46B	0.000147	1	0.2609
GPATCH3	0.000147	1	0.2609
MED18	0.000147	1	0.2609
MUL1	0.000147	1	0.2609
PLA2G2C	0.000147	1	0.2609
PLA2G2D	0.000147	1	0.2609
PNRC2	0.000147	1	0.2609
RAB42	0.000147	1	0.2609
RNF186	0.000147	1	0.2609
WDTC1	0.000147	1	0.2609
XKR8	0.000147	1	0.2609
ZDHHC18	0.000147	1	0.2609
HES2	0.0002	1	0.2298
PEG3	0.000256	1	0.2919
ZIK1	0.000256	1	0.2919
ZNF134	0.000256	1	0.2919
ZNF135	0.000256	1	0.2919
ZNF304	0.000256	1	0.2919
ZNF418	0.000256	1	0.2919
ZNF549	0.000256	1	0.2919
ZNF582	0.000256	1	0.2919
ZNF667	0.000256	1	0.2919
ZNF671	0.000256	1	0.2919
ZNF772	0.000256	1	0.2919
ZSCAN18	0.000256	1	0.2919
FBLIM1	0.000257	1	0.2422
CASP9	0.000259	1	0.2422
APC	0.000355	1	0.1988
VPS13D	0.00058	1	0.2298
EPB41L4A	0.000788	1	0.1988
PER3	0.000959	1	0.236
VAMP3	0.000959	1	0.236
TAS1R1	0.00104	1	0.2298
SLC25A34	0.00108	1	0.2422
TMEM82	0.00108	1	0.2422
CASP3	0.00139	1	0.354
IRF2	0.00146	1	0.354
MCC	0.00146	1	0.1988
PACRG	0.00173	0	0.1801
RERE	0.00187	1	0.2298
CLSTN1	0.00205	1	0.2236
GPR15	0.00205	0	0.2236
KIF1B	0.00205	1	0.2236
MASP2	0.00205	1	0.2236
MFN2	0.00205	1	0.2236
MTHFR	0.00205	1	0.2236
PIK3CD	0.00205	1	0.2236
SLC25A3	0.00205	1	0.2236
CASZ1	0.00212	1	0.2236
EPN1	0.00244	1	0.2733
SMAD4	0.003	1	0.5217
SLCO4C1	0.00332	1	0.205
CHD5	0.00342	1	0.2298
DNAJC11	0.00342	1	0.2298
CCDC106	0.00403	1	0.2609
ZNF784	0.00403	0	0.2609
ENPP6	0.00435	1	0.354
STOX2	0.00435	1	0.354
PTEN	0.00494	1	0.2174
ANGPTL7	0.0062	1	0.2236
C1orf200	0.0062	1	0.2236
KIAA2013	0.0062	1	0.2236
LZIC	0.0062	1	0.2236
NMNAT1	0.0062	1	0.2236
SLC2A5	0.0062	1	0.2236
PDE4D	0.00629	1	0.2298
CYP4V2	0.0066	1	0.3416
FAM149A	0.0066	1	0.3416
TLR3	0.0066	1	0.3416
KLKB1	0.00664	1	0.3416
SORBS2	0.00692	1	0.3416
SLC25A4	0.00872	1	0.3416
SNX2	0.00886	0	0.3416
DOCK1	0.0107	1	0.205
ARHGEF16	0.0113	0	0.2236
KIAA0495	0.0113	0	0.2236
TPRG1L	0.0113	0	0.2236
STS	0.0136	1	0.1242
FAS	0.0161	1	0.2174
IFIT2	0.0161	1	0.2174
MTNR1A	0.0161	1	0.3416
PDLIM3	0.0161	1	0.3354
TRAF3IP2	0.021	1	0.2112
NRAP	0.0233	1	0.2174
GBF1	0.0236	1	0.2298
NUDT12	0.0247	1	0.1988
DLGAP1	0.0257	1	0.4286
ELAC1	0.0269	1	0.5155
ME2	0.0273	1	0.5155
C6	0.0293	0	0.205
OSTM1	0.0293	1	0.205
MAPK4	0.0297	1	0.5155
MARCKS	0.0317	1	0.205
LIX1	0.0318	1	0.2112
CAST	0.0341	1	0.2174
FHL5	0.0341	1	0.2174
PANK4	0.0341	0	0.2174
PC	0.0341	0	0.2174
RER1	0.0341	0	0.2174
FUT9	0.0356	1	0.2174
ZNF596	0.0367	1	0.3478
COX6B2	0.0397	0	0.2422
CYP2C8	0.0397	1	0.236
PTPRH	0.0397	0	0.2422
SERINC2	0.0397	0	0.205
SORBS1	0.0429	1	0.236
TBC1D1	0.0429	0	0.236
TBC1D12	0.0429	1	0.236
PLCE1	0.0458	1	0.236
TSLP	0.0464	1	0.1988
FRK	0.0465	1	0.1863
CAMK4	0.0478	1	0.1988
CYFIP1	0.0488	1	0.2795
NIPA2	0.0488	1	0.2795
TUB	0.0488	0	0.2795
FIG4	0.0492	1	0.205
C5orf30	0.0551	1	0.1925
SYT5	0.0584	0	0.2422
GPR12	0.0585	0	0.2174
GPR123	0.0585	1	0.2174
INPP5A	0.0599	1	0.2174
TCF7L2	0.0615	1	0.2298
HS3ST5	0.0676	1	0.205
SLC25A46	0.0676	1	0.1988
MCHR2	0.069	1	0.2174
HES5	0.0721	0	0.2174
C1orf70	0.0815	0	0.2112
C8orf42	0.0815	1	0.3416
CLN8	0.0815	1	0.3416
CP	0.0815	0	0.2112
GLTP	0.0815	0	0.2112
GLTPD1	0.0815	0	0.2112
GNB1	0.0815	0	0.2112
KBTBD11	0.0815	1	0.3416
MMP23B	0.0815	0	0.2112
NADK	0.0815	0	0.2112
SDF4	0.0815	0	0.2112
BLNK	0.083	1	0.236
PDLIM1	0.083	1	0.236
DLGAP2	0.0846	1	0.3416
FRAT1	0.0846	1	0.2298
ZFYVE27	0.0846	1	0.2298
C10orf90	0.0848	1	0.1988
CPEB3	0.0869	1	0.2236
CYP2C18	0.09	1	0.236
SORCS1	0.09	1	0.2422
ST8SIA4	0.09	1	0.1925
TCERG1L	0.09	1	0.2112
TUBB4	0.09	0	0.323
CASP7	0.0946	1	0.2112
CHP	0.0946	1	0.2671
GRLF1	0.0946	0	0.1739
PJA2	0.0946	1	0.1988
SPINT1	0.0946	1	0.2671
ZFYVE1	0.0946	0	0.2671
MAN2A1	0.0959	1	0.1988
MEF2C	0.0959	1	0.2174
LRP1B	0.101	1	0.0745
ACADS	0.102	0	0.1988
ACADSB	0.102	1	0.1988
HMX3	0.102	1	0.1988
CNNM2	0.103	1	0.236
COL17A1	0.103	1	0.236
FAM53B	0.106	1	0.1988
EMX2	0.109	1	0.2174
PWWP2B	0.109	1	0.2112
BAHD1	0.117	1	0.2671
BMF	0.117	1	0.2671
DISP2	0.117	1	0.2671
FSIP1	0.119	1	0.2671
ACTR1A	0.122	1	0.2298
C10orf26	0.122	1	0.2298
GPR120	0.122	1	0.2174
LYSMD3	0.122	1	0.2112
C10orf76	0.123	1	0.2298
FBXW4	0.123	1	0.2298
PAPSS2	0.123	1	0.2174
LGI1	0.124	1	0.2236
SI	0.13	0	0.2112
GPR98	0.133	1	0.2112
SORCS3	0.134	1	0.236
GRIK2	0.14	1	0.2112
MKRN3	0.14	1	0.2733
NDN	0.14	1	0.2733
EPHA7	0.142	1	0.205
USMG5	0.142	1	0.2422
WDR37	0.142	1	0.1366
SNAP23	0.152	1	0.2609
SOCS6	0.152	1	0.5031
VPS39	0.152	1	0.2609
FAM132A	0.158	0	0.2112
AVPI1	0.162	1	0.2298
SLIT1	0.162	1	0.2298
ARHGAP28	0.168	1	0.441
ADRB1	0.172	1	0.2112
CALY	0.172	1	0.2174
CDKN2B	0.172	1	0.205
ECHS1	0.172	1	0.2174
ITPKA	0.172	1	0.2609
LAMA1	0.172	1	0.441
LTK	0.172	1	0.2609
PAOX	0.172	1	0.2174
CCBE1	0.175	1	0.528
PPP1R14D	0.175	1	0.2671
CPXM2	0.178	1	0.1988
GPR26	0.178	1	0.1988
LHPP	0.178	1	0.1988
KIAA1468	0.186	1	0.528
RNF152	0.186	1	0.528
PIGN	0.187	1	0.528
TNFRSF11A	0.188	1	0.5217
SLC18A2	0.19	1	0.2174
BVES	0.204	1	0.1988
C10orf32	0.207	1	0.2298
FBXL15	0.207	1	0.2298
HMX2	0.207	1	0.1988
CAT	0.215	0	0.2547
CCNDBP1	0.215	1	0.2547
CKMT1A	0.215	1	0.2547
CKMT1B	0.215	1	0.2547
LIPC	0.215	1	0.2609
BSDC1	0.223	0	0.1988
FECH	0.227	1	0.528
ZNF415	0.227	0	0.1863
ZNF528	0.227	0	0.1863
ZNF578	0.227	0	0.1863
ATP8B1	0.229	1	0.528
GABRB3	0.232	1	0.2671
SUMF1	0.233	1	0.2236
ATRNL1	0.234	1	0.2112
CD180	0.234	1	0.2236
CNNM1	0.234	1	0.2236
CSMD1	0.234	1	0.354
ERBB2	0.234	1	0.2236
ERBB2IP	0.234	1	0.2236
GOT1	0.234	1	0.2236
HIF1AN	0.234	1	0.2236
HPS1	0.234	1	0.2236
LOXL4	0.234	1	0.2236
NDUFB8	0.234	1	0.2236
NKX2-3	0.234	1	0.2236
RNF180	0.234	1	0.2174
SEMA4G	0.234	1	0.2236
SFRP5	0.234	1	0.2236
TSPYL1	0.234	1	0.1801
CLRN3	0.235	1	0.2112
PPP1R3C	0.235	1	0.2236
CRTAC1	0.24	1	0.2236
EFNA5	0.241	1	0.1925
ASB5	0.245	0	0.3292
CALM3	0.245	0	0.1677
WDR1	0.245	0	0.3292
WDR17	0.245	0	0.3292
GPM6A	0.246	0	0.3292

## Sheet: Sheet1
Table EV2 - Genes with low copy mumber in colon tumors
