# Supplementary material for: An integrated computational and experimental study uncovers FUT9 as a metabolic driver of colorectal cancer
Source: Mol Syst Biol. 2017 Dec 1;13(12):956. doi: 10.15252/msb.20177739 (PMC5740504; doi:10.15252/msb.20177739)
Supplement: Supplementary file 4 — Table EV3 [file MSB-13-956-s004.xlsx]

## Sheet: EV3
Gene Name	delta-AUC
RER1	-0.229409
SLC25A4	-0.227358
WDR1	-0.224903
FAS	-0.218494
PC	-0.214744
AKR7A2	-0.198483
SDF4	-0.193019
MFN2	-0.191752
CAMK2N1	-0.190869
KBTBD11	-0.189461
KIAA1468	-0.186119
SERINC2	-0.185245
MED18	-0.181222
CKMT1A	-0.180814
WDTC1	-0.18017
LDLRAP1	-0.178178
TPRG1L	-0.175356
CNNM1	-0.173804
ATP8B1	-0.173121
NADK	-0.172031
SEMA4G	-0.16292
MTHFR	-0.162335
KIAA2013	-0.158916
WASF2	-0.153234
TUBB4	-0.152396
USP2	-0.152071
GLTPD1	-0.149688
CLSTN1	-0.149521
PHACTR4	-0.142704
PER3	-0.141104
FAM54B	-0.139512
ERBB2	-0.138997
DHDDS	-0.138595
TRAF3IP2	-0.135081
STOX2	-0.134868
CLCNKB	-0.133737
TCF7L2	-0.131937
ACTR1A	-0.13143
SOCS6	-0.129902
HES5	-0.128191
NMNAT1	-0.124354
CAT	-0.124211
KLKB1	-0.121626
FAM149A	-0.121572
FUT9	-0.12067
ENPP6	-0.119831
FBXL15	-0.11942
HMGCL	-0.118954
GNB1	-0.117928
LUZP1	-0.116651
VAMP3	-0.115725
FUCA1	-0.114653
ELAC1	-0.111822
SORBS2	-0.107607
SDHB	-0.106187
PLCE1	-0.104694
FECH	-0.102888
RERE	-0.10238
DNAJC11	-0.10205
EPB41L4A	-0.101075
DISP2	-0.0992447
VPS13D	-0.0986504
FIG4	-0.098529
AVPI1	-0.0979814
SLC18A2	-0.0956524
ARHGAP28	-0.0946871
ZNF418	-0.0943549
CAPZB	-0.094196
ZDHHC18	-0.0895982
C10orf76	-0.0882126
GLTP	-0.0875172
PADI2	-0.0873161
ZNF671	-0.0830832
ME2	-0.0830783
STS	-0.0802554
ITPKA	-0.0774779
MTNR1A	-0.0772947
PDE4D	-0.0767891
CASZ1	-0.0765923
LRP1B	-0.0759353
SPINT1	-0.0757086
RPS6KA1	-0.071028
TSPYL1	-0.070448
ZNF596	-0.0691087
PINK1	-0.0690207
ECE1	-0.0686622
PDLIM1	-0.0680748
TMEM82	-0.0676215
ARHGEF16	-0.0668861
CYP4V2	-0.0658456
ACADS	-0.0650057
PWWP2B	-0.0633194
CALY	-0.0622288
CLRN3	-0.0588273
BSDC1	-0.0587875
KL	-0.058136
CHMP2A	-0.057359
C1orf151	-0.0568928
CASP3	-0.0565728
CD52	-0.0562945
HES2	-0.0556034
CALM3	-0.0555461
CLCNKA	-0.0551406
ECHS1	-0.0548023
PPP1R14D	-0.0541912
C1orf201	-0.0530391
CASP9	-0.0515044
ATPIF1	-0.050653
PIK3CD	-0.0488121
CYP2C18	-0.0487103
ZNF135	-0.047976
PTPRH	-0.0479411
FAM132A	-0.0473286
NKX2-3	-0.0468094
GPATCH3	-0.046002
SMAD4	-0.045934
MUL1	-0.045706
PANK4	-0.0441988
ERBB2IP	-0.0441926
BLNK	-0.0433376
GRLF1	-0.0421734
CD164	-0.0420268
TNFRSF11A	-0.0410358
RNF152	-0.0388156
NBL1	-0.0388142
TLR3	-0.0383828
PARK2	-0.0376702
GPR26	-0.0348491
HS3ST5	-0.0342656
FH	-0.0332061
INPP5A	-0.0316491
KIF1B	-0.0298118
AKR7A3	-0.0297921
PIGN	-0.0293402
ZNF436	-0.0284335
FAM46B	-0.028414
ZNF549	-0.0281449
IL2	-0.0257285
C8orf42	-0.0246187
COX6B2	-0.0241998
EPN1	-0.0236869
MAN1C1	-0.0231672
NDUFB8	-0.0231264
MCC	-0.022518
APC	-0.022146
C1orf200	-0.0219744
GPR98	-0.0212768
ID3	-0.0212314
PAFAH2	-0.0210128
C6	-0.0208832
E2F2	-0.0207501
A2BP1	-0.0199673
ZNF784	-0.0189316
EIF4G3	-0.0185039
ZNF154	-0.0175373
CP	-0.0173644
EFNA5	-0.016961
BMF	-0.01617
HPS1	-0.0125338
SUMF1	-0.0120206
PLA2G2D	-0.0109221
PACRG	-0.0102412
PTEN	-0.00958147
ZNF304	-0.00922298
CLN8	-0.00832393
SMPDL3B	-0.00740113
PAOX	-0.00732067
TBC1D1	-0.0057468
STX12	-0.00534815
LIPC	-0.00513439
ZNF132	-0.00437682
XKR8	-0.00319545
RNF180	-0.00297616
MKRN3	-0.00272599
ZNF578	-0.00112234
TAS1R1	-0.000400286
ZNF552	-0.000212388

## Sheet: Sheet1
Table EV3 - Genes whose downregulation is negatively correlated with patient survival
