# Supplementary material for: An integrated computational and experimental study uncovers FUT9 as a metabolic driver of colorectal cancer
Source: Mol Syst Biol. 2017 Dec 1;13(12):956. doi: 10.15252/msb.20177739 (PMC5740504; doi:10.15252/msb.20177739)
Supplement: Supplementary file 5 — Table EV4 [file MSB-13-956-s005.xlsx]

## Sheet: EV4
MTA scores for metabolic predicted tumor supressors
Gene Name	TCGA healthy->cancer aggregated score	GSE32323 healthy->cancer aggregated score	GSE8671 healthy->adenoma aggregated score	Adenoma--> cancer score
ACADS	0.91	0.2	2.4	0.12
AKR7A2	4.01	2.9	4.55	0.06
CAT	3.68	2.1	0	0
COX6B2	0.82	0	0.76	0.1
CYP2C18	1.2	0	1.64	0
ECHS1	0	0.71	1.2	0
FECH	0	0	1.53	0
FH	1.23	0.8	1.73	1.2
FUCA1	2.21	1.86	0	0
FUT9	4.96	3.58	3.02	2.99
HMGCL	0	1.2	1.09	0
HS3ST5	0	0.11	0	0
INPP5A	0	0.32	3	0
ITPKA	0	0.2	1.01	0.8
LIPC	1.22	0	0.9	0
MAN1C1	2.6	0	0	0.2
ME2	0	0	1.88	0
MTHFR	0.8	1.34	0.21	0
NADK	0	0	0.96	0.01
NDUFB8	0	0	1.5	0
NMNAT1	0	0	0.98	0
PAFAH2	0	0	0.1	0
PANK4	0	1.02	2.11	1.2
PC	0	0	2.76	0
PDE4D	0.8	0	2	0
PIGN	2.1	0	0	0
PIK3CD	2.2	2.1	0	0.2
PLA2G2D	1.66	0	0.9	0
PLCE1	2.47	1	1.3	0
PTEN	3.89	1.02	0.09	2.67
SDHB	0.3	2.51	2.4	0
SLC18A2	1.48	0	0	0.73
SLC25A4	0	0.2	0.2	0
STS	2.06	0.8	0	0.1
MTA scores for other metabolic genes
Gene Name	TCGA healthy->cancer aggregated score	GSE32323 healthy->cancer aggregated score	GSE8671 healthy->adenoma aggregated score	Adenoma--> cancer score
ADA	1.08501	0.953559	3.52852	0.320783
ACOT8	0	0	0	0
GNPDA1	0	0	1.01868	0.0660911
GNE	0.922867	0.683998	3.72943	0.32466
PIGK	0	0	0	0
SLC17A4	1.12776	0.725896	2.58556	1.02393
ABCC5	2.82913	2.14134	5.31398	0.325267
COL4A3BP	2.29384	2.14033	4.68804	0.324581
UST	0	0	0	0.324581
AASS	0	0.311459	1.48057	0.201043
CHST4	0	0	0	0.324581
SLC25A13	1.67027	1.41797	3.76073	0.324581
SLC25A15	0.687431	0.381625	2.98233	0.232304
ALG3	1.21716	0.406865	2.54417	0.324581
NME6	0	0	0.957597	0.0236799
COQ7	0	0	0	0
SLC17A2	1.12776	0.725896	2.58556	1.02393
ABCC4	2.82913	2.14134	5.31398	0.32993
TCIRG1	0.696315	0	1.49773	0.0434609
B3GALT5	0.372034	0.127713	0	0.324581
AKR1A1	2.88188	2.16911	6.44018	1.28941
B3GNT3	2.6581	2.17214	4.83392	0.324582
CDO1	0	0.311459	0.982837	0.179656
BPNT1	2.08839	1.58253	4.4109	0.311228
CEPT1	0.401464	0	1.9364	0.135969
ATP8A1	0.760727	0.635033	2.87128	0.324581
CDS1	0	0	0.930843	0.0710078
PEMT	1.91403	1.36699	2.90964	0.324222
ST3GAL6	1.23993	1.11257	1.18021	0.324581
CDIPT	0	0	1.15396	0.103407
ATP5H	0.620798	0.231701	0.248359	0.0153723
AGPAT1	0.953963	0.515396	0.994952	0.038651
AGPAT2	0.953963	0.515396	0.994952	0.038651
SPTLC1	1.49369	0.76628	2.36143	0.11958
SLC35A1	2.02731	2.02373	3.78142	0.324582
SLC19A2	1.93902	1.1787	2.63402	0.322967
SLC34A2	0.163806	0.45684	1.85866	0.319876
TXNRD2	0	0	0	0
MTHFS	1.63584	2.03887	5.1469	0.324581
SLCO1B1	2.63478	1.74508	5.41141	1.21212
PAICS	0	0.227663	0.828874	0.0342727
ST6GALNAC2	0	0	0	0.324581
ATP5L	0.620798	0.231701	0.248359	0.0153723
PMVK	2.54372	1.12065	3.88743	0.28611
B3GNT2	2.6581	1.57395	4.65018	0.324582
EBP	1.06724	0.977789	3.49117	0.324478
ADCY1	0.696315	0.667845	1.75013	0.307615
SLC12A7	1.35265	0.828874	3.30288	0.232324
AHCYL1	0.714639	0.775366	0.381625	0.0373675
SLC17A3	1.12776	0.725896	2.58556	1.02393
MTHFD2	0	0	0.883897	0.0850955
ADCY2	0.696315	0.667845	1.75013	0.307615
ALDH1L1	1.68082	1.24382	4.01615	0.296686
FTCD	0	0	0.930843	0.214878
PDE10A	1.18329	1.24028	2.14084	0.255622
CYP46A1	1.55033	1.52701	4.14841	0.324582
SLC26A1	1.0056	0.500252	7.11358	0.263516
HCST	0.402574	0.609793	3.23523	0.32169
ME3	0.372034	0.227663	1.41646	0.062411
ADCY3	0.696315	0.667845	1.75013	0.307615
MAN1A2	0	0	0	0.324581
EHMT2	0	0	0	0
PRDX3	0	0.405856	1.21151	0.0985388
STARD3	0	0	0	0
ACOT2	0	0.405856	0.885916	0.0562283
UQCR	0.325946	0	0.291772	0.0263131
SLC38A3	1.32155	0.903584	1.43917	0.448231
SDS	1.00671	0.74003	4.56537	0.323202
SLC27A5	0.494195	0.449268	2.30288	1.29587
SLC27A4	0.388693	0.353357	0.300858	0.0130824
SLC27A3	0.388693	0.353357	0.300858	0.0130824
SLC27A2	2.1528	1.97527	5.95154	1.29587
CHAT	0.696315	0.162039	1.49773	0.3183
B3GNT6	2.6581	1.57395	4.65018	0.324582
SLC35D2	2.53428	1.68753	4.45987	0.324581
AKR1C4	2.1528	1.63099	4.63806	0.32586
ADCY5	0.696315	0.667845	1.75013	0.307615
HIBADH	0	0	1.61535	0.195411
SLC7A9	0.401464	0.809692	2.17567	0.324581
NUDT5	0	0	0.540131	0.0544955
CHIT1	0	0	0	0
TREH	0	0	0	0.324581
SLC2A6	1.43428	0.857648	1.36497	0.0464223
INMT	0	0	0	0
CHKA	0.401464	0.162039	1.84654	0.296686
ADCY6	0.696315	0.667845	1.75013	0.307615
CHKB	0.401464	0.162039	1.84654	0.296686
PROSC	1.4054	0.498738	1.40939	0.313107
GALNT6	0	0	0	0
GALNT5	0	0	0	0
CA5B	0.666885	0.220596	1.27511	0.314382
SAT2	0	0	0	0
MAN1B1	0	0	0	0.324581
SLC6A14	1.19384	1.44775	3.00151	3.84691
RWDD2	1.08223	1.82786	4.88238	0.321918
RDH13	2.06118	1.35891	1.28067	0.0783399
MGAT4B	0	0	0	0
CYP4F8	0	0	0	0
B4GALT7	0	0	0	0
ADCY7	0.696315	0.667845	1.75013	0.307615
PLCD3	0	0	1.79152	0.204499
SLCO2B1	0.372034	0.127713	3.78243	1.21212
D4ST1	0	0	0	0.324581
MGAT4A	0	0	0	0
113235	0	0	0	0.324581
MGLL	0.401464	0.162039	0.622918	0.0275415
ADC	0	0	0	0
TMEM54	0.927309	0.593135	2.32812	0.052952
ADCY8	0.696315	0.667845	1.75013	0.307615
114112	0	0	0	0
SLC2A13	0.72741	0.473498	1.27309	0.608021
GALNT13	0	0	0	0
ADCY9	0.696315	0.667845	1.75013	0.307615
SLC26A9	0.785714	0.526502	7.11358	0.436597
SLC26A7	0.785714	0.526502	7.11358	0.436597
CKB	0	0	1.58253	0.155441
SLC25A26	0.981171	1.08682	2.18677	0.324222
SLC5A11	0.401464	0	0.819788	0.292349
CKM	0	0	1.58253	0.155441
CKMT1B	0	0	1.58253	0.155441
CKMT2	0	0	1.58253	0.155441
MOGAT1	0	0	1.86825	0.0787932
ACSM1	2.89076	1.96719	5.44372	0.324581
SLC26A8	0.785714	0.526502	7.11358	0.436597
SLC16A10	2.16058	1.8001	4.02423	3.87614
GALNTL2	0	0	0	0
IHPK3	3.305	2.75366	5.46441	0.324581
CLC	1.326	0.660777	1.5154	0.162624
COMTD1	2.43322	0.664816	4.0419	0.324816
TPH2	1.28546	1.02423	3.55881	0.324581
AK7	0.229329	0.153963	0.891974	0.033874
ADSSL1	0	0.178193	0.59364	0.0229782
SLC24A4	0.860121	0.539122	2.25795	0.463035
ADH1A	3.23059	2.72135	6.88541	1.29783
CANT1	0	0	0	0.324581
CYB5D1	1.78299	1.31853	3.88491	0.324582
SLC43A2	1.37819	1.36244	1.96265	3.87614
ADH1B	3.23059	2.72135	6.88541	1.29783
SLC5A10	1.0056	0.566381	1.368	0.104219
ADH1C	3.23059	2.72135	6.88541	1.29783
CPT1C	2.90742	2.10096	5.36295	0.324581
NDUFA11	0	0	0.540131	0.0821021
B3GALT6	0	0	0	0
ADH4	3.23059	2.72135	6.88541	1.29783
ATP6V1G3	0.696315	0	1.49773	0.0434609
ADH5	3.23059	2.72135	6.88541	1.29783
CDC91L1	0	0	0	0
NEU4	0	0	0	0
AADAC	0	0	0	0
ADH6	3.23059	2.72135	6.88541	1.29783
ACMSD	0.401464	0	2.00151	0.146354
MDH1B	2.20333	1.05502	3.58859	0.322459
ADH7	3.23059	2.72135	6.88541	1.29783
COMT	1.91459	2.0313	4.45533	0.324582
UROC1	0	0	0.930843	0.214878
ADK	1.2899	1.05704	2.69006	0.324474
COX4I1	0.325946	0	0.726906	0.011206
GNPDA2	0	0	1.01868	0.0660911
COX5B	0.325946	0	0.726906	0.011206
COX6A1	0.325946	0	0.726906	0.011206
COX6A2	0.325946	0	0.726906	0.011206
COX6B1	0.325946	0	0.726906	0.011206
COX6C	0.325946	0	0.726906	0.011206
ACOT12	1.78299	0.952549	3.23372	0.324609
COX7A1	0.325946	0	0.726906	0.011206
COX7A2	0.325946	0	0.726906	0.011206
COX7B	0.325946	0	0.726906	0.011206
COX7C	0.325946	0	0.726906	0.011206
COX8A	0.325946	0	0.726906	0.011206
B3GAT2	0	0	0	0
CPOX	1.89071	1.89955	4.90156	0.324581
CPS1	0	0.227663	3.03988	0.15549
CPT1A	2.90742	2.10096	5.36295	0.324581
CPT1B	2.90742	2.10096	5.36295	0.324581
CPT2	2.90742	2.10096	5.36295	0.324581
ADHFE1	3.23059	2.72135	6.88541	1.29783
AGPAT6	0.953963	0.515396	0.994952	0.038651
CRAT	2.20666	1.63604	2.98334	0.327178
SLC32A1	1.58864	1.19939	4.06714	0.367615
SLC34A3	0.337607	0.372539	2.22766	0.525334
CS	0	0	1.67138	0.032488
SLC2A14	1.43428	0.857648	1.36497	0.0464223
RDH12	2.06118	1.35891	1.28067	0.0783399
SLC25A10	2.41156	1.49672	3.60424	0.323117
CTH	0.662443	0.430591	1.49167	0.321311
AANAT	0	0	0	0
CTPS	0	0	1.5896	0.0611229
UPP2	0.388693	0.353357	0.390712	0.0259446
CYC1	0.325946	0	0.291772	0.0263131
SLC2A12	1.43428	0.857648	1.36497	0.0464223
CYP1A1	0	0	0	0
CYP1A2	0	0	0	0
CYP1B1	2.50207	1.91873	4.36244	0.324581
CYP2A6	2.18889	2.00303	6.20444	0.324581
CYP3A7	0	0	0	0.324581
SLC2A7	1.43428	0.857648	1.36497	0.309869
CYP2A13	2.18889	2.00303	6.20444	0.324581
CYP2C19	3.58319	2.95709	6.04139	0.324581
CYP2C8	3.31832	2.80767	5.6214	0.324581
CYP2C9	3.31832	2.80767	6.04139	0.324581
CYP2D6	3.14397	2.71025	6.40838	0.324581
CYP2E1	2.83246	2.59364	5.54518	0.324581
CYP2F1	2.58592	2.31247	5.17163	0.324581
RDH10	0.90732	0.85159	0.187784	0.0113023
CYP3A4	0	0	0	0
CYP3A5	2.69586	2.26098	6.75416	0.324581
CYP4A11	3.43715	2.89753	6.33973	0.324582
ADSL	0	0.227663	0.64109	0.0342727
CYP7A1	1.83185	1.41898	3.12721	0.327178
CYP8B1	2.20167	1.50631	4.16153	0.324663
CYP11A1	0	0	0	0
CYP11B1	0	0	0	0
CYP11B2	1.01893	0.836446	3.55578	0.324581
CYP17A1	0.839021	0.297325	0.541646	0.324581
CYP19A1	0	0	0	0.324581
CYP21A2	2.23942	1.67592	4.07168	0.324581
ADSS	0	0.178193	0.59364	0.0229782
CYP24A1	2.48597	2.0843	4.7476	0.324582
CYP27A1	2.1528	2.02928	4.63806	0.32586
CYP27B1	0	0	0	0.324581
CYP51A1	2.21777	1.70873	4.02978	0.28611
SLC5A12	1.0056	0.566381	1.368	0.104219
LDHAL6A	1.44816	1.19788	4.8107	0.324282
DAD1	1.21716	0.406865	2.54417	0.324581
DGKA	0.595255	0.606259	2.01464	0.0431336
DGKB	0.595255	0.606259	2.01464	0.0431336
SLC5A8	0	0.178193	2.21555	0.342617
DGKG	0.595255	0.606259	2.01464	0.0431336
DGKH	0.595255	0.606259	2.01464	0.0431336
DGKQ	0.595255	0.606259	2.01464	0.0431336
DAO	0.760727	0.58102	1.40939	0.314024
DBH	0.98839	0.781424	4.19283	0.335707
NAGS	0	0	0	0
PHOSPHO1	1.39319	1.44725	4.01716	0.324581
DBT	0.294851	0	1.70066	0.219605
DCI	0	0	0	0
DCK	0	0	1.23523	0.0206557
DCTD	0.372034	0	1.40939	0.0240845
DCT	1.83574	1.06714	4.0525	0.324582
DDC	2.46431	1.94346	5.09339	0.335511
AKR1C1	0.604139	0.311459	0.291267	0.324581
DDOST	1.21716	0.406865	2.54417	0.324581
CHST13	0	0	0	0.324581
MMAA	0	0	0	0
COX7B2	0.325946	0	0.726906	0.011206
CLYBL	1.46593	1.97426	3.53155	0.323484
DGUOK	3.07622	2.29329	3.04543	0.324581
DHCR7	1.06724	0.809692	4.32105	0.324288
DHCR24	1.11333	1.16103	3.19384	0.324478
DHFR	2.08228	1.52701	4.64513	0.324607
DHODH	0.905098	2.07976	4.31853	0.291421
DLAT	0.790156	0.353357	1.40939	0.0354321
DLD	0.790156	0.353357	1.70066	0.219605
DLST	0	0.231701	1.40939	0.123321
AGA	2.6581	1.737	5.60374	0.324582
SARDH	0.790156	0.629985	1.57345	0.079498
AGL	0	0	0.390712	0.0218258
DNMT1	0	0	0	0
DNMT2	0	0	0	0
DNMT3A	0	0	0	0
DNMT3B	0	0	0	0
DPAGT1	1.21716	0.406865	2.54417	0.324581
ABAT	1.79631	1.50076	4.17113	0.324581
DPYD	1.90237	1.6946	2.85563	0.324581
DPYS	1.90237	1.6946	2.37304	0.324581
DPYSL2	1.90237	1.6946	2.37304	0.324581
DPYSL3	1.90237	1.6946	2.37304	0.324581
SLC26A3	1.0056	0.526502	7.11358	0.436597
SLC26A2	1.0056	0.526502	7.11358	0.436597
DTYMK	1.4998	0.904089	4.2206	0.324581
DUT	0.229329	0	1.31297	0.110246
AGXT	1.3943	0.76628	4.40787	0.149853
ECGF1	2.08117	1.55225	3.67289	0.322975
ECH1	0	0	0	0
ABCA1	1.84907	1.37759	4.10247	0.324581
AHCY	0.714639	0.775366	0.381625	0.0373675
192134	0	0	0	0.324581
195814	2.06118	1.35891	1.28067	0.0783399
EHHADH	3.79475	3.2105	7.39223	0.324582
ADCY4	0.696315	0.667845	1.75013	0.307615
LDHD	1.31878	1.19788	4.8107	0.323715
FUK	2.72362	2.05502	5.47653	0.324581
SLC5A9	1.0056	0.566381	1.95659	0.324095
PIP5K3	0	0	1.30994	0.28962
ENO1	0.618021	0.50732	0	0.0324212
ENO2	0.618021	0.50732	0	0.0324212
ENO3	0.618021	0.50732	0	0.0324212
AK1	0.229329	0.153963	0.891974	0.033874
SLC29A1	2.07617	1.04543	3.51893	3.16757
AK2	0	0	0	0.00547266
AK3L1	0	0	0	0.00547266
SLC36A1	1.10444	0.825341	1.78395	0.665633
ESD	1.15386	0.50732	2.44472	0.104354
ALAD	1.89071	1.89955	4.90156	0.324581
ETFA	0.325946	0	0.540131	0.0368865
ETFB	0.325946	0	0.540131	0.0368865
ALAS1	1.89071	1.89955	4.90156	0.324581
ETFDH	0.325946	0	0.540131	0.0368865
ALAS2	1.89071	1.89955	4.90156	0.324581
EXT1	2.82524	1.86976	4.59869	0.324582
EXT2	2.82524	1.86976	4.59869	0.324582
EXTL1	2.82524	1.86976	4.59869	0.324582
EXTL2	2.82524	1.86976	4.59869	0.324582
EXTL3	2.82524	1.86976	4.59869	0.324582
ALDH1A1	2.17612	1.13377	3.84604	0.324581
ALDH2	0.229329	0	2.21807	0.0600596
ALDH3A1	2.49985	2.0313	5.59768	0.324582
ACSL1	2.93074	2.28571	5.69813	0.324582
ACSL3	3.43715	2.89753	6.33973	0.324581
ACSL4	2.71641	2.07521	4.79455	0.324581
FAH	0	0	2.12216	0.108607
ALDH1B1	0.229329	0	2.21807	0.0600596
FASN	0.790156	0.353357	1.21302	0.324418
ALDH1A3	2.49985	2.0313	5.59768	0.324582
FBP1	0.135487	0.588087	2.29934	0.111999
ALDH3B1	2.49985	2.0313	5.59768	0.324582
PRPS1L1	0	0	0	0.0395195
ALDH3B2	2.49985	2.0313	5.59768	0.324582
FDFT1	2.21777	1.70873	4.02978	0.28611
FDPS	2.31161	1.70873	4.46239	0.28611
ALDH9A1	2.17612	1.13377	3.84604	0.324581
22305	2.71641	2.07521	5.20242	0.324581
ALDH3A2	2.93518	2.07471	5.77436	0.324581
ALDOA	1.16219	0.353357	0.916709	0.151101
CHSY1	0	0	0	0.324581
ALDOB	2.5004	1.55326	4.08329	0.324581
SEPHS2	0	0	0	0
SEPHS1	0	0	0	0
RPIA	0.388693	0.353357	0.951035	0.0324007
NT5C2	1.08501	0.664816	3.0207	0.310764
ALDOC	1.16219	0.353357	0.916709	0.151101
PLCH1	0	0	1.79152	0.204499
NMNAT2	0.939525	0.656739	1.91065	0.0263974
AKR1B1	2.88188	2.16911	6.44018	1.28941
SLC35D1	1.55422	1.84856	3.39929	0.324581
PLCB1	1.37208	1.62393	2.3579	0.324581
SLC9A8	0	0	0	0
23382	0	0	0	0
PIP5K1C	0.902877	1.26704	1.30994	0.319225
MLYCD	2.38768	2.01868	2.91166	0.311936
SLC7A8	1.326	0.48107	0.86421	0.177018
ATP1B4	1.09944	0.601212	5.01716	0.250677
SLC35A3	0	0	0	0
GCAT	1.89071	1.89955	4.90156	0.324581
QPRT	2.0001	1.33266	4.80919	0.324581
SEC11L1	0	0	0	0
FOLR1	0.773498	0	0.822312	0.505309
TGDS	0	0	0	0
HAAO	0	0	2.12216	0.13446
2351	0.773498	0	0.822312	0.505309
FOLR3	0.773498	0	0.822312	0.505309
NNT	0	0	0.249874	0.121011
PIK3R5	0.402574	0.609793	3.23523	0.32169
SLC16A8	1.65416	1.08127	3.51338	0.324387
ATP6V0A2	0.696315	0	1.49773	0.0434609
FPGS	0.925644	0.993942	2.9051	0.306487
CHST5	0	0	0	0.324581
AMACR	2.1528	1.02019	4.32812	0.32586
CA14	1.47981	0.50732	2.73498	0.123273
SLC7A11	0.696315	0.499243	2.11509	0.310865
BHMT2	1.39152	0.817769	1.95003	0.31762
PISD	0.721858	0.635033	2.87128	0.320196
ALOX12	0	0	0	0
ALOX5	1.59697	1.19687	5.50934	0.324581
ALOX12B	0	0	0	0
ATP6V0D2	0.696315	0	1.49773	0.0434609
ATP6V1C2	0.696315	0	1.49773	0.0434609
ALOX15	0	0	0	0
SLC17A8	1.01393	0.926805	3.24432	0.324581
ALOX15B	0	0	0	0
ALPI	0	0	0	0
ALPL	0	0	0	0
ALPP	0	0	0	0
ALPPL2	0	0	0	0
FUCA2	2.6581	1.57395	4.65018	0.324582
FUT1	0	0	0	0.324581
FUT3	2.55982	2.4311	4.65573	0.324581
FUT8	2.6581	1.57395	4.65018	0.324582
FVT1	1.49369	0.76628	2.36143	0.11958
IPMK	0.401464	0.162039	1.46946	0.324581
G6PC	1.08501	0.941444	3.04493	0.312267
G6PD	1.34543	0.818778	2.45179	0.0882136
SLC37A4	1.08501	0.941444	3.04493	0.308166
2544	0.52418	0.332155	3.82282	0.279544
GAA	0	0	0	0
ST6GALNAC3	0	0	0	0.324581
PLCXD2	0	0	1.79152	0.204499
GAD1	1.92014	1.76779	3.79859	0.324571
GAD2	1.92014	1.76779	3.79859	0.324571
GPX6	2.33993	0.974255	4.04796	0.324582
SLC24A2	0.992832	0.539122	3.58455	0.463035
PGLS	1.34543	0.818778	2.45179	0.0882136
GALC	3.79475	3.2105	7.13882	0.324581
GALE	2.0373	1.41444	6.09995	0.324581
B4GALNT1	3.62761	3.02272	7.76174	0.324581
GALK1	2.63534	1.66027	4.36345	0.324582
GALK2	2.63534	1.66027	4.36345	0.324582
GALNS	3.33276	2.79101	7.76174	0.324582
GALNT1	0	0	0	0
GALNT2	0	0	0	0
FTHFSDC1	0.229329	0.993942	2.28117	0.177004
GALNT3	0	0	0	0
GALT	0.232105	0.276628	7.37961	0.00189
TMEM23	1.2266	1.14791	2.59263	0.118097
GAMT	0.372034	0.871782	2.27259	0.324508
GANC	1.20162	0.904089	3.36042	0.324581
GAPDH	0	0.178193	1.26552	0.0442825
ABP1	2.95295	1.7476	5.59768	0.325094
MOXD1	0.98839	0.781424	4.19283	0.335707
26035	2.82524	1.86976	4.59869	0.324582
26062	2.53205	2.34377	6.35639	0.324581
GART	0	0.227663	0.828874	0.0342727
AMD1	1.17274	0.892479	1.59213	0.0484819
PHGDH	0	0	0	0.050037
B3GAT3	0	0	0	0
26237	0.618021	0.50732	0	0.0324212
SLC13A4	0.666885	0.271075	3.71126	0.318223
HIBCH	0	0	0	0
GATM	0.372034	0.871782	2.27259	0.324508
AK5	1.0267	1.17012	4.50227	0.324586
GBA	0.753508	0.808178	2.46795	0.324581
GALNT8	0	0	0	0
GBGT1	0.461989	0.419485	2.05805	0.324581
GBE1	0	0	0.390712	0.0218258
GAPDHS	0	0.178193	1.26552	0.0442825
GCDH	0	0	1.40939	0.123321
GCH1	0	0	0	0
GCK	2.30439	1.96063	4.79758	0.324581
GCNT1	0	0	0	0.324581
SLC17A5	2.99626	1.49117	4.74811	0.324581
GCNT2	0	0	0	0.324581
GCSH	0.294851	0	0.883897	0.200911
2655	0.819031	0.616355	2.52751	0.32404
HS6ST3	3.19394	1.78647	5.91469	0.324582
GFPT1	0	0	1.01868	0.0741646
GGT1	0.294851	0.419485	2.05199	0.323877
GGT2	0.294851	0.419485	2.05199	0.323877
B4GALT1	2.6581	1.57395	4.65018	0.324582
GGTLA1	2.78582	2.31095	5.15245	0.324581
OPLAH	0.819031	0.616355	2.52751	0.32404
AMPD1	0.866229	1.11964	1.83241	0.292741
TPK1	0.759616	1.24432	3.57345	0.314369
ACAD8	2.89076	1.96719	5.44372	0.324581
PPA2	0.229329	0.153963	2.67794	0.136799
B3GAT1	0	0	0	0
UQCRQ	0.325946	0	0.291772	0.0263131
AMPD2	0.866229	1.11964	1.83241	0.292741
GK	2.23498	1.56436	4.00505	0.324581
PDE7B	0.790156	1.24028	2.14084	0.255622
GK2	2.23498	1.56436	4.00505	0.324581
PIB5PA	0.595255	0.178193	2.78344	0.329012
2713	2.23498	1.56436	4.00505	0.324581
CHIA	0	0	0	0
GLS2	1.16219	0.826855	0.478546	0.0373537
GLA	2.35215	2.17214	4.58405	0.324581
AMPD3	0.866229	1.11964	1.83241	0.292741
GLB1	3.33276	2.79101	7.76174	0.324582
GNMT	0.738516	1.15598	2.8945	0.06207
COQ2	0	0	0	0
GCLC	0.458657	0.419485	3.29985	0.323877
GCLM	0.458657	0.419485	3.29985	0.323877
27306	2.38157	1.82029	4.73044	0.324581
GLDC	0.294851	0	0.883897	0.200911
27349	0	0	0	0
GLO1	3.12287	2.54215	3.86825	0.649411
MAT2B	1.08667	0.664816	1.25492	0.0427902
GLS	1.16219	0.826855	0.478546	0.0373537
GLRX	1.56477	1.56335	4.01413	0.321217
GLUD1	0	0	0	0.0940431
GLUD2	0	0	0	0.0940431
AMT	0.294851	0	0.883897	0.200911
GLUL	0.388693	0.664816	1.38062	0.0375321
AMY1A	0	0	0	0.324581
GMDS	0	0	0	0.324581
GMPR	0.714639	0.664816	1.26603	0.064716
AMY1B	0	0	0	0.324581
AMY1C	0	0	0	0.324581
AMY2A	0	0	0	0.324581
GNS	2.99849	1.81827	5.33417	0.324581
ABO	0.82736	0.910651	2.12923	0.324581
AMY2B	0	0	0	0.324581
GOT1	2.20333	1.67239	3.58859	0.324282
GOT2	2.41767	1.63655	5.158	0.324581
GPD1	1.45371	1.26552	4.91822	0.323837
GPD2	1.40873	1.33367	4.02625	0.324778
GPI	0.401464	0	0.390712	0.0458177
SLCO4A1	1.00061	0.739021	3.78243	1.21212
SLCO3A1	1.00061	0.633518	3.78243	1.21212
SLCO1B3	2.63478	1.33922	5.41141	1.21212
PIGW	0	0	0	0
SLC13A5	0.294851	0	1.77335	0.285261
SLC26A11	0.477537	0.500252	7.11358	0.32806
B3GNTL1	2.6581	1.57395	4.65018	0.324582
ZADH2	3.23059	2.72135	6.88541	1.29783
285216	0.714639	0.726401	2.1999	0.266026
286016	1.1161	0.353357	1.15396	0.0458781
286297	0.325946	0	1.15396	0.0490991
GPT	0.683544	0.353357	1.59717	0.282816
GPX1	0.229329	0.227663	0.734478	0.0745718
GPX2	0.229329	0.227663	0.734478	0.0745718
GPX3	2.33993	0.974255	4.04796	0.324582
GPX4	0.229329	0.405856	1.21151	0.0985388
SPCS1	0	0	0	0
ACAD9	2.89076	1.96719	5.44372	0.324581
ANPEP	1.16164	1.04543	2.97476	0.324581
LGALS13	1.326	0.660777	1.5154	0.162624
SLC25A5	0	0	1.28067	0.0301352
SLC25A6	0	0	1.28067	0.0301352
GSR	0	0.717314	1.21151	0.0985388
GSS	0.458657	0.419485	3.29985	0.323877
GSTM1	0.325946	0	0	0.000159706
GSTZ1	0	0	2.12216	0.108607
GUCY1B2	0.401464	0.438667	0.890964	0.0552257
GUCY1A2	0.401464	0.438667	0.890964	0.0552257
29796	0.325946	0	0.291772	0.0263131
GUCY1A3	0.401464	0.438667	0.890964	0.0552257
GUCY1B3	0.401464	0.438667	0.890964	0.0552257
GUCY2C	0.401464	0.438667	0.890964	0.0552257
GUCY2F	0.401464	0.438667	0.890964	0.0552257
GUK1	0.401464	0.162039	0.613831	0.0308464
ALG5	0.73685	0.608783	2.43715	0.17326
GUSB	2.99849	1.73397	4.68097	0.324581
ST8SIA5	3.4999	2.9788	7.39626	0.324581
GYG1	0	0	0.390712	0.0198109
PYCR2	1.39152	0.669359	0.853609	0.16084
NME7	0	0	0.957597	0.0236799
GMPPB	2.00288	1.97476	4.88087	0.324581
GMPPA	2.00288	1.97476	4.88087	0.324581
ALG6	1.21716	0.406865	2.54417	0.324581
DMGDH	1.39152	0.817769	1.95003	0.31762
PSAT1	0	0	0	0.050037
GYS1	0	0	0.390712	0.0198109
GYS2	0	0	0.390712	0.0198109
SLC2A8	1.80631	0.985361	1.36497	0.309869
ACAA1	3.79475	3.2105	7.39223	0.324582
GUCY2D	0.401464	0.438667	0.890964	0.0552257
HADH2	0	0	1.40939	0.219605
HAGH	1.71747	0.946492	3.40434	0.318333
HADHA	0	0	1.61535	0.219605
HADHB	0	0	1.61535	0.219605
HADHSC	0	0	1.40939	0.123321
HAL	0	0	0.930843	0.214878
HAS1	0.402574	0	0.613831	0.0472597
HAS2	0.402574	0	0.613831	0.0472597
HAS3	0.402574	0	0.613831	0.0472597
HDC	1.4365	1.19283	3.6628	0.324581
HEXA	2.99626	1.97022	5.33417	0.324582
HEXB	2.99626	1.97022	5.33417	0.324582
HGD	0	0	2.12216	0.108607
PLA2G2E	2.46209	2.03735	4.41191	0.324581
ST6GALNAC6	0	0	0	0.324581
NT5C	0.760727	0.808178	2.3372	0.228656
HK1	2.30439	1.96063	4.79758	0.324581
HK2	2.30439	1.96063	4.79758	0.324581
ACACA	1.316	0.50732	1.84402	0.0916134
HK3	2.30439	1.96063	4.79758	0.324581
AOC2	2.95295	1.7476	5.59768	0.325094
HLCS	0.846795	1.16355	3.46189	0.313419
HMBS	1.89071	1.89955	4.90156	0.324581
HMGCR	2.24886	1.70873	3.44725	0.28611
HMGCS1	0.822918	0.525492	2.06209	0.297256
HMGCS2	0.53584	0.305906	1.40939	0.0725085
AOX1	1.76466	1.25846	4.74912	0.324581
HMOX1	1.89071	1.89955	4.90156	0.324581
HMOX2	1.89071	1.89955	4.90156	0.324581
HNMT	1.38597	0.832913	5.59768	0.324581
SLC29A2	3.01792	2.70974	5.35639	3.16757
NUDT2	0	0	0	0
ACACB	1.316	0.50732	2.91166	0.290946
HPD	0	0	2.12216	0.108607
HPRT1	0	0	0.930843	0.0694388
HSD3B1	2.25719	1.3372	6.11509	0.324581
HSD3B2	2.00343	1.95255	4.32206	0.32464
HSD11B1	2.01176	1.47754	5.1368	0.00979935
HSD11B2	2.01176	1.47754	5.1368	0.00979935
HSD17B1	0.372034	0.127713	1.85967	0.022375
HSD17B3	0	0	0	0.324581
HSD17B2	2.04952	1.67037	4.6315	0.324581
HSD17B4	3.79475	3.2105	7.39223	0.32586
NDST1	0	0	0	0.324581
337876	0	0	0	0.324581
ACADM	3.12009	2.30288	6.01514	0.324582
IDH1	0	0	0.538617	0.0520551
IDH2	0.294851	0	1.45634	0.0638835
IDH3A	0	0.332155	1.51641	0.254988
COX8C	0.325946	0	0.726906	0.011206
IDH3B	0	0.332155	1.51641	0.254988
IDH3G	0	0.332155	1.51641	0.254988
IDI1	2.24886	1.70873	4.46239	0.28611
IDS	2.48597	1.81827	5.33417	0.324581
IDUA	2.48597	1.81827	5.33417	0.324581
AQP8	1.30823	0.74104	5.9687	0.0377106
SLC35B2	1.68082	1.72943	5.26552	0.324581
348477	0	0.227663	1.67845	0.0553976
NMNAT3	0.939525	0.656739	1.91065	0.0263974
APRT	0	0	1.67643	0.0526176
ACADSB	2.89076	1.96719	5.44372	0.324581
IMPA1	0	0	1.46694	0.144254
IMPA2	0	0	1.46694	0.144254
IMPDH1	0.714639	0.353357	0.540131	0.0381227
IMPDH2	0.714639	0.353357	0.540131	0.0381227
INDO	0	0	0	0
INPP1	0	0	0.930843	0.126149
INPP4A	0	0	0.930843	0.0935174
INPP5B	0.595255	0.178193	2.78344	0.329012
INPP5D	0.595255	0.178193	2.78344	0.329012
INPPL1	0.595255	0.178193	2.78344	0.329012
IREB2	0	0	0.538617	0.0520551
AQP9	0.687431	0.381625	2.72842	0.276421
ITPA	0	0	0	0
ITPKB	0	0	1.63251	0.0718379
IVD	0	0	1.70066	0.176185
NDUFS7	0	0	0.540131	0.0821021
B3GNT8	2.6581	1.57395	4.65018	0.324582
SLC27A1	0.388693	0.353357	1.24079	0.0130824
CA13	1.47981	0.50732	2.73498	0.123273
KHK	2.5004	1.55326	4.08329	0.324581
ACAT1	0	0	1.40939	0.219605
ARG1	0.294851	0.770823	3.16759	0.253241
ARG2	0.687431	0.381625	2.72842	0.232304
387893	0	0	0	0
SLC9A4	2.2683	1.87834	2.92024	0.0295729
ACAT2	0	0	0	0
LALBA	2.15336	1.38869	4.26148	0.324581
LCAT	2.09228	2.04089	4.02574	0.324581
LCT	0	0	0	0.324581
LDHA	1.44816	1.19788	4.8107	0.324282
LDHB	1.44816	1.19788	4.8107	0.324282
LDHC	1.44816	1.19788	4.8107	0.324282
FADS1	0	0	0	0.324581
LPL	0	0.311459	2.33317	0.0795523
LSS	2.21777	1.70873	4.02978	0.28611
LTA4H	0	0	0	0
CYP4F3	0	0	0	0
LTC4S	2.80747	1.17617	5.03887	0.324581
ARSA	3.17395	2.66734	7.61736	0.324581
ARSB	2.48597	1.97022	5.33417	0.324582
MAN1A1	0	0	0	0.324581
MAN2A2	0	0	0	0
MAN2C1	0	0	0	0
MAN2A1	0	0	0	0
MAN2B1	2.6581	1.57395	4.65018	0.324582
MANBA	2.6581	1.57395	4.65018	0.324582
MAOA	2.95295	2.0313	5.11711	0.325094
MAOB	2.95295	2.0313	5.59768	0.325094
MAT1A	1.08667	0.664816	1.25492	0.0427902
MAT2A	1.08667	0.664816	1.25492	0.0427902
CHST6	0	0	0	0.324581
MDH1	2.20333	1.05502	3.58859	0.322459
MDH2	0.325946	0	1.01868	0.0408795
ME1	1.44205	1.14488	2.91974	0.0658388
MGAT1	0	0	0	0
MGAT2	0	0	0	0
MGAT3	0	0	0	0.324581
MGAT5	0	0	0	0
MGST2	2.80747	1.17617	5.03887	0.324581
MGST3	2.80747	1.17617	5.03887	0.324581
ASAH1	1.69748	1.3786	4.46391	0.0694835
ACHE	1.78299	1.45936	3.7996	0.324615
ALDH6A1	0.294851	0.311459	3.29631	0.32496
ASL	0	0	0.771832	0.0589024
MPI	1.68193	1.31651	4.01212	0.324566
MPO	2.77749	2.27158	4.96265	0.324581
MPST	0	0	0	0.324581
ABCC1	2.02953	1.63099	5.10853	0.324581
ASMT	0	0	0	0
ASNS	0.47476	1.23271	1.08481	0.0516708
ASPA	0.232105	0.658758	3.11156	0.324239
ASS	0	0	0.771832	0.0589024
MTAP	1.17274	0.892479	1.59213	0.0484819
4512	0.325946	0	0.726906	0.011206
MTCO2	0.325946	0	0.726906	0.011206
4514	0.325946	0	0.726906	0.011206
CYTB	0.325946	0	0.291772	0.0263131
MTHFD1	1.39152	0.515396	1.40939	0.0750308
4535	0	0	0.540131	0.0821021
4536	0	0	0.540131	0.0821021
4537	0	0	0.540131	0.0821021
4538	0	0	0.540131	0.0821021
4539	0	0	0.540131	0.0821021
4540	0	0	0.540131	0.0821021
4541	0	0	0.540131	0.0821021
MTR	0.461434	0.635033	2.67996	0.0386609
MUT	0.388693	0.353357	1.40939	0.172048
MVD	2.54372	1.12065	3.88743	0.28611
MVK	2.31161	1.70873	3.82383	0.28611
NAGA	2.99626	2.22261	4.74811	0.324582
NAGLU	2.48597	1.81827	5.33417	0.324581
NDUFA1	0	0	0.540131	0.0821021
NDUFA2	0	0	0.540131	0.0821021
NDUFA3	0	0	0.540131	0.0821021
NDUFA4	0	0	0.540131	0.0821021
NDUFA5	0	0	0.540131	0.0821021
ACLY	1.01116	0.750126	2.99596	0.0520939
NDUFA6	0	0	0.540131	0.0821021
NDUFA7	0	0	0.540131	0.0821021
NDUFA8	0	0	0.540131	0.0821021
NDUFA9	0	0	0.540131	0.0821021
NDUFA10	0	0	0.540131	0.0821021
NDUFAB1	0	0	0.540131	0.0821021
NDUFB1	0	0	0.540131	0.0821021
NDUFB2	0	0	0.540131	0.0821021
NDUFB3	0	0	0.540131	0.0821021
ATIC	0	0.227663	0.828874	0.0342727
NDUFB4	0	0	0.540131	0.0821021
NDUFB5	0	0	0.540131	0.0821021
NDUFB6	0	0	0.540131	0.0821021
NDUFB7	0	0	0.540131	0.0821021
NDUFB9	0	0	0.540131	0.0821021
NDUFB10	0	0	0.540131	0.0821021
NDUFC1	0	0	0.540131	0.0821021
NDUFC2	0	0	0.540131	0.0821021
NDUFS1	0	0	0.540131	0.0821021
NDUFS2	0	0	0.540131	0.0821021
NDUFS3	0	0	0.540131	0.0821021
NDUFV1	0	0	0.540131	0.0821021
NDUFS4	0	0	0.540131	0.0821021
NDUFS5	0	0	0.540131	0.0821021
NDUFS6	0	0	0.540131	0.0821021
NDUFS8	0	0	0.540131	0.0821021
NDUFV2	0	0	0.540131	0.0821021
NDUFV3	0	0	0.540131	0.0821021
NEU1	3.33276	2.79101	7.76174	0.324582
NEU2	0	0	0	0
ATP1A1	1.09944	0.601212	5.01716	0.250677
ATP1A2	1.09944	0.601212	5.01716	0.250677
ATP1A3	1.09944	0.601212	5.01716	0.250677
ACO1	0	0	0.538617	0.0520551
ATP1A4	1.09944	0.601212	5.01716	0.250677
ATP1B1	1.09944	0.601212	5.01716	0.250677
ATP1B2	1.09944	0.601212	5.01716	0.250677
ATP1B3	1.09944	0.601212	5.01716	0.250677
NME1	0	0	0.957597	0.0515122
NME2	0	0	0.957597	0.0515122
NME3	0	0	0.957597	0.0236799
NME4	1.70858	1.14134	3.47653	0.324222
NNMT	2.11171	1.40838	2.53205	0.324581
NOS1	0.388693	0.353357	0.158001	0.0558761
NOS2A	0.388693	0.353357	0.158001	0.0558761
4844	0.388693	0.353357	0.158001	0.0558761
4845	0.388693	0.353357	0.158001	0.0558761
NOS3	0.388693	0.353357	0.158001	0.0558761
NP	0.536951	0.549218	1.93185	0.324581
NPR1	0.401464	0.438667	0.890964	0.0552257
NPR2	0.401464	0.438667	0.890964	0.0552257
ATP2B1	1.23216	0.521454	2.35235	0.302826
NSF	0.620798	0.231701	0.248359	0.0153723
NT5E	0	0	0	0.324581
ATP2B2	1.23216	0.521454	2.35235	0.302826
ATP2B3	1.23216	0.521454	2.35235	0.302826
ATP2B4	1.23216	0.521454	2.35235	0.302826
OAT	1.39152	0.50732	0.801615	0.0539779
ATP4A	2.13614	1.6633	5.13125	0.324802
OCRL	0	0	1.63251	0.267851
ODC1	1.39152	0.50732	0.801615	0.0542606
ATP4B	2.13614	1.6633	5.13125	0.324802
OGDH	0	0.231701	1.40939	0.123321
ATP5A1	0.620798	0.231701	0.248359	0.0153723
ACO2	0	0	0.727915	0.0351434
OTC	0	0.227663	3.03988	0.15549
ALDH7A1	2.17612	1.13377	3.84604	0.324581
OXCT1	0.401464	0.162039	0.390712	0.166466
P4HA1	0	0	0	0
P4HB	0	0	0	0
PAFAH1B1	1.65083	1.24432	2.25391	0.318518
PLA2G3	0	0	0	0.324581
PAFAH1B2	1.65083	1.24432	2.25391	0.318518
PAFAH1B3	1.65083	1.24432	2.25391	0.318518
DUOX2	0	0.311459	1.13276	0.0646109
CHST11	0	0	0	0.324581
PRDX1	0.229329	0.227663	0.734478	0.0745718
PAH	0	0	2.69712	0.156304
ATP5B	0.620798	0.231701	0.248359	0.0153723
GALNT9	0	0	0	0
ATP6V0A4	0.696315	0	1.49773	0.0434609
RDH8	2.06118	1.35891	1.28067	0.0783399
AK3	0	0	0	0.0396871
NSDHL	2.42322	1.28874	4.5583	0.32456
ATP5C1	0.620798	0.231701	0.248359	0.0153723
PCBD1	0	0	2.69712	0.154234
PDE11A	1.18329	1.24028	2.14084	0.255622
PCCA	0.388693	0.353357	1.77839	0.217308
PCCB	0.388693	0.353357	1.77839	0.217308
ACOX1	3.79475	3.2105	7.39223	0.324582
COQ6	0	0	0	0
AMDHD2	0	0	2.789	0.324393
GLRX2	1.56477	1.56335	4.01413	0.321217
PCK1	0.393135	0.153963	1.7052	0.0341009
PCK2	0.697981	0	0.922261	0.0488115
NDUFA13	0	0	0.540131	0.0821021
RDH11	2.06118	1.35891	1.28067	0.0783399
A4GNT	0	0	0	0
AADAT	0	0	1.71025	0.172159
HAO2	1.43483	0.954064	4.02373	0.323843
DCXR	0	0	0.390712	0.0389511
PIGP	0	0	0	0
NT5C3	0	0.422009	2.73448	0.10735
PIPOX	1.72968	1.34881	3.27158	0.30485
GMPR2	0.714639	0.664816	1.26603	0.064716
ATP5D	0.620798	0.231701	0.248359	0.0153723
PCYT1A	0.401464	0	1.75315	0.135969
GCNT4	0	0	0	0.324581
CYP39A1	1.55033	1.52701	4.14841	0.324582
PDE1A	1.18329	1.24028	2.14084	0.255622
PDE1C	1.18329	1.24028	2.14084	0.255622
PDE2A	1.18329	1.24028	2.14084	0.255622
CSAD	1.92014	1.76779	3.79859	0.324571
ATP6V1D	0.696315	0	1.49773	0.0434609
PDE3A	1.18329	1.24028	2.14084	0.255622
ATP5E	0.620798	0.231701	0.248359	0.0153723
PDE3B	1.18329	1.24028	2.14084	0.255622
PDE4A	0.790156	1.24028	2.14084	0.255622
PDE4B	0.790156	1.24028	2.14084	0.255622
PDE4C	0.790156	1.24028	2.14084	0.255622
IHPK2	3.305	2.75366	5.46441	0.324581
PDE6A	1.18329	0.660777	1.13377	0.2238
PDE6C	1.18329	0.660777	1.13377	0.2238
PDE6D	1.18329	0.660777	1.13377	0.2238
51477	1.98566	1.64563	2.98637	0.323264
HSD17B7	1.68915	1.29278	3.71832	0.324061
PDE6G	1.18329	0.660777	1.13377	0.2238
PDE6H	1.18329	0.660777	1.13377	0.2238
ATP5F1	0.620798	0.231701	0.248359	0.0153723
PDE7A	0.790156	1.24028	2.14084	0.255622
PDE8A	0.790156	1.24028	2.14084	0.255622
PDE9A	0	0	1.82786	0.06093
PDE1B	1.18329	1.24028	2.14084	0.255622
SCLY	0	0	0	0
GLULD1	0.388693	0.664816	1.38062	0.0375321
PDE6B	1.18329	0.660777	1.13377	0.2238
ATP5G1	0.620798	0.231701	0.248359	0.0153723
PDHA1	0.790156	0.353357	1.40939	0.0354321
PIGT	0	0	0	0
ATP6V1H	0.696315	0	1.49773	0.0434609
PDHA2	0.790156	0.353357	1.40939	0.0354321
PDHB	0.790156	0.353357	1.40939	0.0354321
ENPP1	2.01898	1.6103	2.65018	0.324581
ENPP2	2.01898	1.6103	2.65018	0.324581
ENPP3	2.01898	1.6103	2.65018	0.324581
ATP5G2	0.620798	0.231701	0.248359	0.0153723
ACSL5	1.2416	1.47198	5.20242	0.324581
SLC26A4	1.74023	1.25946	7.11358	0.436597
CMPK	0	0	2.94498	0.0315997
UPB1	1.90237	1.6946	3.2524	0.324581
ATP5G3	0.620798	0.231701	0.248359	0.0153723
COQ3	0	0	0	0
GALNT7	0	0	0	0
PFAS	0	0	0.64109	0.0342727
ACP1	0	0	3.2317	0.111428
PFKFB1	0.135487	0.588087	2.29934	0.111999
PFKFB2	0.135487	0.588087	2.29934	0.111999
PFKFB3	0.135487	0.588087	2.29934	0.111999
ATP5I	0.620798	0.231701	0.248359	0.0153723
PFKFB4	0.135487	0.588087	2.29934	0.111999
PFKL	0	0	3.33518	0.073988
PFKM	0	0	3.33518	0.073988
PFKP	0	0	3.33518	0.073988
ATP5J	0.620798	0.231701	0.248359	0.0153723
PGAM1	0.618021	0.50732	1.01868	0.0923728
PGAM2	0.618021	0.50732	1.01868	0.0923728
PGD	1.34543	0.818778	2.45179	0.0882136
ATP6V1A	0.696315	0	1.49773	0.0434609
PGK1	0	0.227663	1.67845	0.0553976
PGK2	0	0.227663	1.67845	0.0553976
PGM1	0.790156	0.515396	1.21302	0.086518
PGM3	0	0	0.613831	0.0444565
5240	0	0	0	0
ABCB4	2.69475	1.70722	4.75467	0.324582
ATP6V1B1	0.696315	0	1.49773	0.0434609
SLC25A3	0	0	1.10904	0.00568859
ATP6V1B2	0.696315	0	1.49773	0.0434609
PHYH	2.53205	2.34377	6.35639	0.324581
ATP6V0C	0.696315	0	1.49773	0.0434609
PIGA	0	0	0	0
PIGC	0	0	0	0
ATP6V1C1	0.696315	0	1.49773	0.0434609
PIGF	0	0	0	0.324581
PIGH	0	0	0	0
PIK3C2A	0	0	1.96466	0.208984
PIK3C2B	0	0	1.96466	0.208984
PIK3C2G	0	0	1.96466	0.208984
PIK3C3	0	0	1.96466	0.161206
ATP6V1E1	0.696315	0	1.49773	0.0434609
PIK3CA	0.402574	0.609793	3.23523	0.32169
PIK3CB	0.402574	0.609793	3.23523	0.32169
PIK3CG	0.402574	0.609793	3.23523	0.32169
PIK3R1	0.402574	0.609793	3.23523	0.32169
PIK3R2	0.402574	0.609793	3.23523	0.32169
PIK4CA	0	0	2.75215	0.318719
PIK4CB	0	0	2.75215	0.318719
ACP2	0	0	0	0
PIP5K2A	0	0	1.30994	0.28962
PKLR	0.927309	0.593135	2.32812	0.052952
PKM2	0.927309	0.593135	2.32812	0.052952
PLA2G1B	2.46209	2.03735	4.41191	0.324581
PLA2G2A	2.46209	2.03735	4.41191	0.324581
PLA2G4A	1.326	0.660777	1.5154	0.162624
PLA2G5	2.46209	2.03735	4.41191	0.324581
ATP6V0B	0.696315	0	1.49773	0.0434609
PLCB2	0	0	1.79152	0.204499
PLCB3	0	0	1.79152	0.204499
PLCB4	0	0	1.79152	0.204499
PLCD1	0	0	1.79152	0.204499
PLCL1	0	0	1.79152	0.204499
NUDT9	0	0	0	0
PLCG1	0	0	1.79152	0.204499
PANK1	0.739626	0.504291	3.37405	0.324184
PLCG2	0	0	1.79152	0.204499
PLD1	2.49929	2.10449	4.71832	0.324581
PLD2	0.401464	0.588087	1.27259	0.302918
ATP6V1G2	0.696315	0	1.49773	0.0434609
ATP6V0A1	0.696315	0	1.49773	0.0434609
PLOD1	0	0	0	0
PLOD2	0	0	0	0
BCMO1	3.1995	2.88087	7.61736	0.324581
PMM1	2.00288	1.97476	4.88087	0.324581
PMM2	2.00288	1.97476	4.88087	0.324581
DUOX1	0	0.311459	1.13276	0.0646109
SLCO1C1	0.895659	0.739021	3.78243	1.21212
A4GALT	1.32933	2.04493	5.80212	0.324581
PNLIP	0	0	0	0.324581
PNLIPRP1	0	0	0	0.324581
PNLIPRP2	0	0	0	0.324581
PNMT	1.57532	1.65422	4.25593	0.336443
NANS	2.70752	1.263	4.37658	0.324568
DPM3	1.21716	0.406865	2.54417	0.324581
HAO1	1.43483	0.954064	4.02373	0.323843
SLC38A2	1.19384	0.859667	1.96265	3.84691
54480	0	0	0	0.324581
UGT2B28	2.02953	1.63099	5.10853	0.324581
HMGCLL1	0.851237	0.500757	1.98839	0.0888088
UGT1A10	2.97572	2.44826	4.66734	0.324582
UGT1A8	2.97572	2.44826	4.66734	0.324582
PPA1	0.630793	0.316002	0.613831	0.0364323
CRLS1	0	0	0	0
CROT	2.20722	1.04392	4.67592	0.324581
MANSC1	0	0	0	0
PPAT	0	0.227663	0.64109	0.0342727
PPGB	3.33276	2.79101	7.76174	0.324582
54872	0	0	0	0.324581
AUH	0	0	1.70066	0.176185
PIGX	0	0	0	0.324581
PPOX	1.89071	1.89955	4.90156	0.324581
C9ORF95	0	0	0.763251	0.0623521
SLC38A4	1.39596	1.06007	2.11711	3.84691
PNPO	2.1367	1.29884	3.9894	0.324628
NADSYN1	1.89349	0.724382	4.71126	0.324581
TMLHE	0	0	0	0
ETNK2	0.401464	0	1.20192	0.0047994
ECHDC2	0	0	0	0
PGM2	2.00288	1.97476	4.88087	0.324581
55293	1.44816	0.827865	3.2842	0.324282
THEDC1	0	0	0	0
RFK	0	0	3.19435	0.111428
SLC29A3	0	0	0	0
AGPAT5	0.953963	0.515396	0.994952	0.038651
SLC35C1	0	0	0	0
CHDH	0.790156	0.353357	2.72993	0.313817
VNN3	1.08667	1.4321	4.14589	0.324184
55361	0	0	2.75215	0.318719
55454	0	0	0	0.324581
ETNK1	0.401464	0	1.20192	0.0047994
CHST12	0	0	0	0.324581
SMPD3	2.49929	1.4316	4.62544	0.324581
GALNT10	0	0	0	0
NAGK	0.555275	0.153963	2.60172	0.0558964
MIOX	1.05558	1.27814	3.16406	0.31737
PIGV	0	0	0	0.324581
55790	0	0	0	0.324581
ST6GALNAC1	0	0	0	0.324581
55811	0.696315	0.667845	1.75013	0.307615
ACSS2	0	0	0.390712	0.324581
CMAS	0	0	0	0.324581
NDUFA12	0	0	0.540131	0.0821021
ALG1	1.21716	0.406865	2.54417	0.324581
PRODH	0.636345	0.311459	2.1267	0.298878
SLC7A10	0.936194	0.885411	2.41898	0.324603
PRPS1	0	0	0	0.0395195
PRPS2	0	0	0	0.0395195
CTPS2	1.15775	2.0742	4.09339	0.291903
CHST7	0	0	0	0.324581
SLC2A9	1.43428	0.857648	1.36497	0.0464223
INPP5E	0.595255	0.178193	2.78344	0.329012
SPHK2	1.58698	0.904594	2.31297	0.322121
AGPAT3	0.953963	0.515396	0.994952	0.038651
AGPAT4	0.953963	0.515396	0.994952	0.038651
C1GALT1	0	0	0	0.324581
MCCC1	0	0	1.70066	0.176185
NT5M	0.613024	0.332155	3.9995	0.324463
CHPT1	0.401464	0	1.75315	0.135969
BAAT	2.71863	1.94397	5.0106	0.324581
PDXP	1.2838	0.904089	3.89601	0.324235
SLC17A7	1.01393	0.926805	3.24432	0.324581
SLC17A6	1.01393	0.926805	3.24432	0.324581
RHBG	0.458102	0.355376	3.33922	0.316269
DOLPP1	0	0	0	0.324581
ATP10A	1.1161	1.31247	2.87128	0.324581
PSPH	0	0	0	0.050037
SLC4A10	2.08506	1.48915	5.13125	0.333882
PTGDS	2.38157	1.82029	4.73044	0.324581
AICDA	1.12832	0.658253	3.34478	0.315684
PTGIS	0	0	0	0
SLC24A3	0.860121	0.539122	2.25795	0.463035
PTGS1	2.40878	1.89803	5.14589	0.324581
PTGS2	2.40878	1.89803	5.14589	0.324581
SLC12A5	0.458657	0.231701	1.81373	0.232324
RDH14	2.06118	1.35891	1.28067	0.0783399
GPAM	0.953963	0.515396	0.994952	0.038651
GBA3	0	0	0	0
G6PC2	1.08501	0.941444	3.04493	0.312267
SLC4A5	1.311	1.00606	5.34023	0.307265
PTS	0	0	0	0
PYCR1	0	0	0.249874	0.270264
ALDH18A1	1.39152	0.50732	1.34175	0.0546803
PCYT2	0.401464	0	1.9364	0.0138874
PYGB	0	0	0.390712	0.0218258
PYGL	0	0	0.390712	0.0218258
PYGM	0	0	0.390712	0.0218258
MLL3	0	0	0	0
PRODH2	1.29601	1.12923	2.67794	0.326054
BCAT1	0.294851	0.489652	2.61585	0.191648
QDPR	0.620798	0.373044	2.03332	0.321206
BCAT2	0.229329	0.311459	1.77991	0.239702
BCKDHA	0.294851	0	1.70066	0.219605
BCKDHB	0.294851	0	1.70066	0.219605
RDH5	2.1367	1.20949	1.75921	0.0579987
RENBP	0.922867	0.683998	3.56588	0.32466
RHAG	0.458102	0.355376	3.33922	0.316269
SLC25A19	2.94018	2.43412	5.56537	0.324596
SLC5A7	0	0	0.981827	0.313816
PPCDC	0.739626	0.504291	3.37405	0.324184
SPCS3	0	0	0	0
RPE	1.1161	0.353357	0	0.028643
RPN1	1.21716	0.406865	2.54417	0.324581
RPN2	1.21716	0.406865	2.54417	0.324581
BDH1	1.48869	0.799596	4.9995	0.324581
RRM1	0.700757	0.561333	3.64008	0.309188
RRM2	0.700757	0.561333	3.64008	0.309188
SAT	0	0	0	0
SC4MOL	2.24886	1.70873	4.45936	0.323992
SC5DL	1.06724	0.809692	3.04745	0.323764
SCD	1.82186	1.11964	4.05755	0.0838153
SCP2	2.1528	1.97527	5.95154	0.32586
BHMT	1.39152	0.817769	1.95003	0.31762
SDHA	0.325946	0	0.906108	0.0514662
SDHC	0.325946	0	0.906108	0.0514662
GALNT11	0	0	0	0
SDHD	0.325946	0	0.906108	0.0514662
OXCT2	0.401464	0.162039	0.390712	0.166466
SLC28A3	1.08501	0.664816	3.32711	1.60968
RBKS	1.80298	1.51439	5.71378	0.324581
MCCC2	0	0	1.70066	0.176185
XYLT1	0	0	0	0
XYLT2	0	0	0	0
BLVRA	1.89071	1.89955	4.90156	0.324581
SGSH	2.56426	1.81827	5.33417	0.324581
BLVRB	1.89071	1.89955	4.90156	0.324581
NDST4	0	0	0	0.324581
PLA2G2F	2.46209	2.03735	4.41191	0.324581
SHMT1	0	0	0	0.0308695
HS3ST6	0	0	0	0.324581
SHMT2	0	0	0	0
SI	0	0	0	0.324581
64772	0	0	0	0
CERK	2.73473	2.39021	4.39273	0.324581
ST6GAL1	2.6581	1.57395	4.65018	0.324582
CYP3A43	0	0	0	0
ST3GAL1	0	0	0	0.324581
ST3GAL2	3.62761	3.02272	7.76174	0.324581
ST3GAL4	0	0	0	0.324581
GNPNAT1	0	0	2.78799	0.32406
SLC13A3	1.84074	1.51439	3.55023	0.323986
AGXT2L1	0	0	0	0
ST3GAL3	2.6581	1.57395	4.65018	0.324582
ST8SIA1	0	0	0	0.324581
AGXT2	0	0	0	0
SLC26A6	1.2788	1.3372	4.98385	0.692769
SLC1A1	0.294851	0.419485	3.4528	0.324581
SLC1A2	0.294851	0.419485	3.4528	0.324581
SLC1A3	0.294851	0.419485	3.4528	0.324581
SLC4A3	0.89899	0.636042	5.23019	0.431141
SLC1A4	1.73801	0.812721	1.96265	1.22021
SLC1A5	1.73801	0.812721	1.96265	1.22021
SLC1A6	0.294851	0.419485	3.4528	0.324581
SLC1A7	0.294851	0.419485	3.4528	0.324581
SLC2A1	2.27663	1.96063	4.48006	0.324581
SLC2A2	2.27663	1.96063	4.19838	0.324581
SLC2A3	2.59313	2.30641	4.48006	0.324581
SLC2A4	2.27663	1.96063	4.48006	0.324581
SLC2A5	0	0	0.930843	0.309869
SLC3A1	1.64584	1.46845	2.17567	0.34154
SLC3A2	1.326	0.885411	2.41898	2.38596
SLC4A1	0.89899	0.636042	5.23019	0.431141
SLC4A2	0.89899	0.636042	5.23019	0.431141
SLC5A1	1.43428	1.33115	1.88289	0.125057
SLC5A2	1.0056	0.566381	2.62039	0.104219
SLC5A3	1.1161	0.566381	1.55578	0.104219
PYCRL	1.39152	0.669359	0.853609	0.16084
SLC5A5	0.401464	0	3.49419	0.547306
SLC6A1	0.760727	0.48107	0.883897	0.409737
SLC6A2	0	0	1.52953	0.335185
SLC6A3	0	0	1.52953	0.335185
SLC6A4	0.401464	0.504796	3.73902	0.315626
SLC6A6	2.09783	1.62039	4.65119	0.324568
SLC6A7	0.401464	0.162039	2.00202	0.291528
SLC6A8	0.943968	1.4003	3.18476	0.324508
SLC6A9	0.782938	1.34629	2.43665	0.483
6537	0.943968	1.4003	3.18476	0.324508
SLC6A11	0.760727	0.48107	0.883897	0.409737
SLC6A12	0.760727	0.48107	3.01262	0.409737
SLC6A13	0.760727	0.48107	0.883897	0.409737
SLC7A1	1.39596	1.06007	2.11711	3.84691
SLC7A2	1.39596	1.06007	2.11711	3.84691
SLC8A2	1.32489	0.954064	3.35891	0.324438
SLC8A1	1.32489	0.954064	3.35891	0.324438
SLC8A3	1.32489	0.954064	3.35891	0.324438
SLC9A1	2.2683	1.87834	2.92024	0.45802
SLC9A2	2.2683	1.87834	2.92024	0.45802
SLC9A3	2.2683	1.87834	2.92024	0.45802
SLC9A5	2.2683	1.87834	2.92024	0.0295729
SLC10A1	0.752953	0.459364	4.39273	1.68991
SLC10A2	0.752953	0.459364	4.39273	1.68991
SLC12A1	0.773498	0.539122	1.13074	0.291925
SLC12A2	0.773498	0.539122	1.13074	0.291925
SLC12A3	0.401464	0	4.00909	0.316577
SLC12A4	1.35265	0.828874	3.30288	0.232324
SLC13A1	2.83246	1.73347	5.17516	0.324581
SLC14A1	0	0	0.390712	0.0034314
SLC15A2	0.544725	0.730944	2.97476	0.32432
SLC16A1	2.53317	1.55528	4.57092	0.324671
SLC16A2	0.895659	0.739021	3.02776	0.570033
SLC17A1	1.12776	0.725896	2.58556	1.02393
SLC34A1	0.163806	0.45684	1.85866	0.319876
SLC18A1	2.29884	1.87481	5.36749	0.364999
SLC18A3	1.59253	1.49218	3.23523	0.324613
SLC19A1	2.12282	2.03887	5.1469	0.324754
SLC20A1	0.7263	0.725896	2.24685	0.0154419
SLC20A2	0.7263	0.725896	2.24685	0.0154419
SLC25A1	0.697981	0	0.922261	0.0488115
SLCO2A1	2.38157	1.82029	4.73044	0.330069
SLCO1A2	1.00061	0.832913	3.96517	1.21212
SLC22A1	2.89076	1.85613	4.97072	0.324582
SLC22A3	1.82463	1.3473	2.46744	0.32252
SLC22A2	2.90909	2.56689	5.90813	0.324582
SLC22A4	0.790156	0.515396	1.56285	0.672576
SLC22A5	1.19384	0.697627	1.96265	1.19394
AACS	0	0	0.578496	0.324581
CYP4F12	3.79475	3.2105	7.13024	0.324581
SLC2A11	1.43428	0.857648	1.36497	0.309869
SMS	1.40762	1.50025	5.03029	0.324582
SOAT1	2.9263	1.78698	5.5366	0.324581
SOD1	1.68637	0.857648	3.22161	0.295181
SOD2	0	0.178193	1.93438	0.134058
SOD3	1.01171	0.499243	4.52953	0.320978
SORD	0.325946	0	0.390712	0.038621
UAP1	0	0	0.613831	0.0444565
BPGM	0.618021	0.50732	1.01868	0.0923728
SPR	0	0	0	0
SQLE	2.21777	1.70873	4.02978	0.28611
SRD5A1	1.92403	1.53508	5.10853	0.324581
SRD5A2	1.92403	1.53508	5.10853	0.324581
AKR1D1	2.1528	1.63099	4.63806	0.32586
SRM	1.17274	0.892479	1.59213	0.0484819
SULT1E1	0.234881	0.887431	2.79001	0.324054
ELOVL4	2.82968	1.9788	5.77436	0.324581
SULT1A2	1.97511	1.7057	3.93589	0.324581
SULT1A1	2.06063	1.85209	4.5265	0.324581
SULT1A3	2.20389	1.7057	3.93589	0.324581
SULT2B1	0.509743	1.36093	2.5159	0.320713
SUOX	0	0.311459	1.52297	0.188105
SULT2A1	1.87461	1.6739	2.78748	0.324581
SUV39H1	0	0	0	0
BTD	1.51701	0.993942	3.62191	0.324581
TALDO1	0.790156	0.353357	0	0.0223601
TAT	0	0	0	0
TBXAS1	1.11222	1.20495	5.07521	0.324581
TDO2	0	0	2.12216	0.13446
PRDX2	0.229329	0.227663	0.734478	0.0745718
TH	1.46482	1.07269	4.25694	0.324582
TK1	0.683544	1.11964	2.84604	0.0937408
TK2	0.683544	1.11964	3.9995	0.324463
TKT	0.790156	0.353357	0	0.0223601
TM7SF2	2.21777	1.70873	4.02978	0.28611
TPH1	1.28546	1.02423	3.55881	0.324581
TPI1	1.1161	0.353357	1.15396	0.0458781
TPO	2.45709	2.00505	5.67845	0.324581
TST	0.759061	0.475013	0.0747097	0.324581
TSTA3	0	0	0	0.324581
TXNRD1	0	0	0	0.324581
TYMS	2.12393	1.80162	3.8102	0.321678
TYR	1.75856	2.04846	4.56234	0.324581
TYRP1	1.83574	1.06714	4.0525	0.324582
UCP1	0.388693	0.353357	2.25846	0.166235
UCP2	0.388693	0.353357	2.25846	0.166235
UCP3	0.388693	0.353357	2.25846	0.166235
SLC35A2	2.95295	1.90106	4.73902	0.324582
UGCG	0.985613	1.03584	2.65926	0.323719
UGDH	0	0	0.869258	0.0629299
7359	0.232105	0	6.947	0.0480418
UGP2	0.232105	0	6.947	0.0480418
UGT2B4	0	0	0	0
UGT2B7	0	0	0	0
UGT2B17	0	0	0	0
UCK2	0.294851	0.178193	2.02978	0.0759352
UMPS	1.27713	2.07976	3.70621	0.291421
UPP1	0	0	0.390712	0.0259446
UQCRB	0.325946	0	0.291772	0.0263131
UQCRC1	0.325946	0	0.291772	0.0263131
UQCRC2	0.325946	0	0.291772	0.0263131
UQCRFS1	0.325946	0	0.291772	0.0263131
UQCRH	0.325946	0	0.291772	0.0263131
UROD	1.89071	1.89955	4.90156	0.324581
UROS	1.89071	1.89955	4.90156	0.324581
XDH	2.46709	1.94801	4.91772	0.323902
CA1	1.47981	0.50732	2.73498	0.123273
CA2	1.47981	0.50732	2.73498	0.123273
CA3	1.47981	0.50732	2.73498	0.123273
CA4	1.47981	0.50732	2.73498	0.123273
CA5A	0.666885	0.220596	1.27511	0.314382
CA7	1.47981	0.50732	2.73498	0.123273
CA9	1.47981	0.50732	2.73498	0.123273
CA12	1.47981	0.50732	2.73498	0.123273
7841	0	0	0	0
SLC25A20	2.90742	1.58556	4.89399	0.324581
CAD	1.50646	2.23372	4.03332	0.291421
ALG8	1.21716	0.406865	2.54417	0.324581
ALG12	1.21716	0.406865	2.54417	0.324581
ALDH5A1	0.294851	0.409894	0.930843	0.0683044
THTPA	1.14498	0.50732	3.49167	0.323762
HSD17B8	0.372034	0.127713	1.85967	0.022375
B3GNT4	2.6581	1.57395	4.65018	0.324582
PLA2G7	0	0	0	0.324581
79586	0	0	0	0.324581
GALNT14	0	0	0	0
PANK3	0.739626	0.504291	3.37405	0.324184
GALNT12	0	0	0	0
PPCS	0.739626	0.504291	3.37405	0.324184
SUV39H2	0	0	0	0
SLC25A22	0.601363	0.687532	2.07572	0.0389466
EHMT1	0	0	0	0
AGMAT	0	0	0	0
PIP5K2C	0	0	1.30994	0.28962
THNSL1	0	0	0	0
CYBRD1	0	0	0	0.324581
TUSC3	0	0	0.540131	0.0821021
PANK2	0.739626	0.504291	3.37405	0.324184
PGAP1	0	0	0	0
80068	0.714639	0.726401	2.1999	0.266026
PTGES2	0	0	0	0
UXS1	0	0	0	0
ASRGL1	0.769611	0.773347	2.08985	0.0632037
ATHL1	0	0	0	0
MOGAT2	0	0	1.86825	0.0787932
HKDC1	2.30439	1.96063	4.79758	0.324581
PIGZ	0	0	0	0.324581
HSD3B7	2.78526	1.13276	4.4316	0.324611
ITPKC	0	0	1.63251	0.0718379
FLAD1	0.877335	1.29026	2.51641	0.323887
SLC25A16	0.401464	0.340232	1.75315	0.0415732
COASY	2.15225	1.7895	3.91166	0.324581
PDHX	0.790156	0.353357	1.40939	0.123321
SLC19A3	2.10116	1.29127	2.63402	0.322967
ACAD10	2.89076	1.96719	5.44372	0.324581
SETD7	0	0	0	0
SLC2A10	1.80631	0.985361	1.36497	0.0464223
SLC7A5	0.832357	0.692075	0.205957	1.29425
PTDSS2	0.401464	0	1.9364	0.0138874
SGPP1	1.58698	0.676931	2.74407	0.323969
SLC38A1	1.19384	0.87683	1.96265	3.84691
PLA2G12A	2.46209	2.03735	4.41191	0.324581
SLC14A2	0	0	0.390712	0.0034314
ST6GALNAC5	0	0	0	0.324581
PNPLA4	0.372034	0	0.853609	0.0899831
TKTL1	0.790156	0.353357	0	0.0223601
EPX	2.88521	1.5679	4.98738	0.324582
ACOX2	2.1528	1.02019	4.32812	0.32586
ACOX3	2.20722	1.04392	4.67592	0.324581
UCK1	0.294851	0.178193	2.02978	0.0759352
SLC4A9	0.89899	0.636042	5.23019	0.431141
SLC25A18	0.601363	0.687532	2.07572	0.0389466
SETDB2	0	0	0	0
SLC25A2	0.687431	0.381625	2.98233	0.232304
PIP5K1A	0.902877	1.26704	1.30994	0.319225
PIP5K1B	0.902877	1.26704	1.30994	0.319225
PIP5K2B	0	0	1.30994	0.28962
PLA2G6	0.643564	0.452297	3.67996	0.163622
PLA2G10	2.46209	2.03735	4.41191	0.324581
B3GNT5	0	0	0	0.324581
SLC25A11	0.372034	0	0.478546	0.057514
TKTL2	0.790156	0.353357	0	0.0223601
ACAD11	2.89076	1.96719	5.44372	0.324581
BBOX1	0	0	0	0
HAGHL	1.71747	0.946492	3.40434	0.318333
GNPAT	0	0	0	0
DOT1L	0	0	0	0
ACSS1	1.31434	1.11964	2.83392	0.324581
DGAT2	0	0	1.3054	0.0795523
SLC9A7	0	0	0	0
MCEE	0.388693	0.353357	1.77839	0.228107
COX4I2	0.325946	0	0.726906	0.011206
GPT2	0.683544	0.353357	1.59717	0.282816
PIGO	0	0	0	0.324581
CNDP1	0	0	0	0
PLCD4	0	0	1.79152	0.204499
SLC7A3	1.39596	1.06007	2.11711	3.84691
SLC35B4	0	0	0	0
ALG10	1.21716	0.406865	2.54417	0.324581
SLC43A1	1.26714	1.36244	1.96265	3.75008
PIK3R3	0.402574	0.609793	3.23523	0.32169
NDST2	0	0	0	0.324581
LIPF	0	0	0	0.324581
DGKZ	1.11943	1.26502	3.01514	0.294376
DGKE	0.595255	0.606259	2.01464	0.0431336
DGKD	0.595255	0.606259	2.01464	0.0431336
DDO	0	0	0	0
CYP4F2	0	0	0	0
CHST1	0	0	0	0.324581
ALG2	1.21716	0.406865	2.54417	0.324581
AGPS	0	0	0	0
DEGS	2.02731	0.97577	4.03231	0.324581
KMO	0	0	2.12216	0.13446
PDXK	0.924533	0.53155	4.25593	0.324581
SLC25A12	1.67027	1.41797	3.76073	0.324581
RDH16	1.3421	0.700151	0.727915	0.00650035
PPAP2A	0.82736	0.438667	1.97375	0.379524
PPAP2C	0.82736	0.438667	1.97375	0.379524
PPAP2B	0.82736	0.438667	1.97375	0.379524
PDE8B	0.790156	1.24028	2.14084	0.255622
AOC3	2.95295	1.7476	5.59768	0.325094
ABCB11	1.00172	1.47804	4.13629	0.333186
PDE5A	1.18329	0.660777	1.13377	0.2238
ALDH4A1	0.221555	0.530035	4.07168	0.272461
SLC4A4	1.311	1.00606	5.34023	0.307265
GALNT4	0	0	0	0
DGAT1	0	0	1.3054	0.0795523
B4GALT3	2.6581	1.57395	4.65018	0.324582
B4GALT2	2.6581	1.57395	4.65018	0.324582
B3GALT4	3.62761	3.02272	7.76174	0.324581
B3GALNT1	1.27935	1.69107	4.01262	0.324581
ABCC3	2.16224	1.47804	4.66734	0.333186
CBR1	2.89076	1.85613	4.97072	0.324582
GPAA1	0	0	0	0
CBS	0.662443	0.430591	1.49167	0.321311
CDS2	1.70858	0.775366	3.22312	0.324222
PSPHL	0	0	0	0.050037
FBP2	0.135487	0.588087	2.29934	0.111999
FPGT	2.72362	2.05502	5.47653	0.324581
SUCLG2	0	0	0.205957	0.000677333
SUCLG1	0	0	0.549722	0.000677333
SUCLA2	0	0	0.549722	0.000677333
DPM1	1.21716	0.406865	2.54417	0.324581
DPM2	1.21716	0.406865	2.54417	0.324581
INPP4B	0	0	0.930843	0.0935174
CES2	0	0	0	0
CCBL1	0	0	0	0
GMPS	1.1161	0.664816	1.57951	0.0651857
GGH	0	0.227663	0.983342	0.324581
ALDH1A2	2.17612	1.13377	3.84604	0.324581
SYNJ1	0.595255	0.178193	2.78344	0.329012
ST3GAL5	0	0	0	0.324581
SYNJ2	0	0.178193	2.78344	0.307755
VNN2	1.08667	1.4321	4.14589	0.324184
VNN1	1.08667	1.4321	4.14589	0.324184
SGPL1	1.5048	1.35285	2.4422	0.111779
SLC5A6	1.86795	1.50076	4.42857	0.360694
MTMR3	1.14109	1.46795	3.57496	0.145788
GYG2	0	0	0.390712	0.0198109
KYNU	0	0	2.12216	0.13446
MGAM	0	0	0	0.324581
P4HA2	0	0	0	0
PLOD3	0	0	0	0
PLCZ1	0	0	1.79152	0.204499
SLC25A21	0	0.311459	1.48057	0.201043
ATP6V0E	0.696315	0	1.49773	0.0434609
SLC25A14	0.388693	0.353357	2.25846	0.166235
HS6ST2	3.19394	1.78647	5.91469	0.324582
CH25H	2.76138	2.34679	5.04897	0.324581
ATP6V1E2	0.696315	0	1.49773	0.0434609
SLC7A7	1.64584	1.46845	1.58607	0.34154
SLC7A6	0.933417	0.748612	1.92125	0.321776
SLC13A2	0.294851	0	2.06461	0.305685
PAPSS2	0	0	3.29127	0.0717066
PAPSS1	0	0	3.29127	0.0717066
SEC11L3	0	0	0	0
PIGQ	0	0	0	0
ATP6V0D1	0.696315	0	1.49773	0.0434609
SLC16A3	1.65416	1.08127	4.37304	0.324671
UAP1L1	0	0	0.613831	0.0444565
SLC6A5	1.35376	0.740535	3.14387	0.366818
SLC28A2	0.401464	0	0.478546	0.853389
SLC28A1	0.294851	0	0.478546	0.724236
DGKI	1.11943	1.26502	3.01514	0.294376
COX7A2L	0.325946	0	0.726906	0.011206
ACY3	0.232105	0.658758	3.11156	0.324239
IDI2	2.24886	1.70873	4.46239	0.28611
SLC24A1	0.992832	0.539122	3.58455	0.463035
SLC16A7	1.83074	1.55528	4.57092	0.324671
SLC33A1	2.1417	1.45028	5.76325	0.324581
LRAT	0.401464	0	1.4634	0.324581
GCNT3	0	0	0	0.324581
LDHAL6B	1.44816	1.19788	4.8107	0.324282
G6PC3	1.08501	0.941444	3.04493	0.312267
SLC38A5	0.891772	0.541646	1.43917	0.448231
ATP6V1F	0.696315	0	1.49773	0.0434609
B3GNT7	2.6581	1.57395	4.65018	0.324582
NT5C1B	0.760727	0.757698	2.56991	0.282989
PIGM	0	0	0	0.324581
B4GALT5	2.6581	1.57395	4.65018	0.324582
NDST3	0	0	0	0.324581
COX5A	0.325946	0	0.726906	0.011206
GRHPR	1.36487	0.585058	5.43968	0.19324
LIPG	0	0	0	0.324581
HS6ST1	3.19394	1.78647	5.91469	0.324582
PIGS	0	0	0	0
FADS2	2.82968	1.9788	5.77436	0.324581
CYP7B1	2.76138	2.34679	5.04897	0.324581
CHST2	0	0	0	0.324581
GGPS1	0	0	0	0
PCYT1B	0.401464	0	1.75315	0.135969
CHST3	0	0	0	0.324581
SLC25A27	0.388693	0.353357	2.25846	0.166235
PIGL	0	0	0	0
PIGB	0	0	0	0.324581
PGS1	0	0	0	0
SLC4A7	1.39152	1.0737	3.40636	0.174245
SLC4A8	2.08506	1.48915	5.13125	0.333882
ACY1	0	0	0	0
GAL3ST1	3.17395	2.66734	7.61736	0.324581
SPTLC2	1.49369	0.76628	2.36143	0.11958
CD38	0	0	0	0.324581
ENTPD1	0	0	0	0.324581
PTGES	0	0	0	0
ENTPD2	0	0	0	0.324581
ENTPD6	0	0	0	0.324581
ATP6V1G1	0.696315	0	1.49773	0.0434609
ATP5J2	0.620798	0.231701	0.248359	0.0153723
ENTPD3	0	0	0	0.324581
H6PD	1.316	0.635033	1.68248	0.00671968
ENTPD5	0	0	0	0.324581
ENTPD4	2.33937	2.01363	4.71429	0.324581
GDA	2.48652	1.52448	3.00151	0.324581
9651	0	0	1.79152	0.204499
HS2ST1	0	0	0	0.324581
ACYP1	1.08223	1.82786	4.88238	0.321918
CDA	0.760727	0.48107	2.54619	0.315684
SPCS2	0	0	0	0
PTDSS1	0.401464	0	1.9364	0.0419683
ACYP2	1.08223	1.82786	4.88238	0.321918
IHPK1	3.305	2.75366	5.46441	0.324581
SETDB1	0	0	0	0
XYLB	0.325946	0.311459	3.2741	0.23484
GFPT2	0	0	1.01868	0.0741646
HS3ST4	0	0	0	0.324581
9952	0	0	0	0.324581
HS3ST3B1	0	0	0	0.324581
9954	0	0	0	0.324581
HS3ST3A1	0	0	0	0.324581
HS3ST2	0	0	0	0.324581
HS3ST1	0	0	0	0.324581
SLC23A2	0	0	0.369006	0.0129928
SLC23A1	0	0	0.369006	0.0129928
SLC12A6	1.35265	0.828874	3.30288	0.232324

## Sheet: Sheet1
Table EV4 - MTA aggregated OTS scores for metabolic genes
