# Supplementary material for: An integrated computational and experimental study uncovers FUT9 as a metabolic driver of colorectal cancer
Source: Mol Syst Biol. 2017 Dec 1;13(12):956. doi: 10.15252/msb.20177739 (PMC5740504; doi:10.15252/msb.20177739)
Supplement: Supplementary file 6 — Table EV5 [file MSB-13-956-s006.xlsx]

## Sheet: EV5
Gene	Rank KO (percentile, max = 1)	Description	Source
SLC9A3	0.988	colon 6-8 weeks mouse	GSE10740
PTEN	0.9794	CD4+CD25+Foxp3-YFP+ Treg cells from WT and Ptenfl/flFoxp3-Cre mice were purified from spleen and peripheral lymph nodes by flow cytometry	GSE63625
HCST	0.9648	Human cell line RPMI	GSE50588
ACADM	0.9594	mouse liver 50-60 days	GSE37546
GYS1	0.9335	3-month old muscle	GSE2198
ACADM	0.9162	mouse liver 50-60 days + LPS	GSE37546
GYS1	0.9043	3-month old liver	GSE2198
SCD	0.9009	Mouse liver high fat	GSE3889
SDHA	0.8836	cancer cell line	http://www.nature.com/ncb/journal/v17/n12/full/ncb3272.html
SDHA	0.8797	cancer cell line	http://www.nature.com/ncb/journal/v17/n12/full/ncb3272.html
HDC	0.8617	CD11b+Gr-1+ myeloid cells	GSE23502
MAT1A	0.8464	Liver 3 months	GSE63027
PDE1C	0.8132	grade VI GBM short term cultures	GSE46538
MAT1A	0.492	Liver 3 months	GSE63027
PDE1C	0.4594	rade VI GBM short term cultures	GSE46538
GNMT	0.3896	sciatic nerves from post natal day 90 GNMT	GSE45701
SGPL1	0.2759	Liver mouse 15 days	GSE18745
GNMT	0.238	sciatic nerves from post natal day 90 GNMT	GSE45701
GYS1	0.2214	8-month old muscle	GSE2198

## Sheet: Sheet1
Table EV5 - MTA validation, genes KD collection in mouse/human
