# Supplementary material for: An integrated computational and experimental study uncovers FUT9 as a metabolic driver of colorectal cancer
Source: Mol Syst Biol. 2017 Dec 1;13(12):956. doi: 10.15252/msb.20177739 (PMC5740504; doi:10.15252/msb.20177739)
Supplement: Supplementary file 7 — Table EV6 [file MSB-13-956-s007.xlsx]

## Sheet: EV6
GSMM prediction
Reactions up/down-regualated by FUT9 KD in stage 3	Up/down regulation	subsystem	Genes	Fold Change TCGA (Stage 4/Stage 3)	Wilcoxon P-value TCGA
Flavin adenine dinucleotide oxidized + Succinate <=> Flavin adenine dinucleotide reduced + Fumarate	UP	Citric Acid Cycle	SDHB, SDHD	1.0593,1.1599	0.1565,0.0063
Isocitrate + Nicotinamide adenine dinucleotide phosphate <=> 2-Oxoglutarate + CO2 + Nicotinamide adenine dinucleotide phosphate - reduced	UP	Citric Acid Cycle	IDH1,IDH2	1.0172,0.8857	0.4963,0.8621
Citrate <=> Isocitrate	UP	Citric Acid Cycle	ACO2	0.9026	0.9694
2-Oxoglutarate + Coenzyme A + Nicotinamide adenine dinucleotide => CO2 + Nicotinamide adenine dinucleotide - reduced + Succinyl-CoA	UP	Citric Acid Cycle	DLD, DLST	1.0268,0.9646	0.4543,0.7398
Coenzyme A + Nicotinamide adenine dinucleotide + Pyruvate => Acetyl-CoA + CO2 + Nicotinamide adenine dinucleotide - reduced	UP	Glycolysis/Gluconeogenesis	DLAT	1.1	0.05
Fumarate + H2O <=> L-Malate	UP	Citric Acid Cycle	FH	1.3031	0.0386
L-Malate + Nicotinamide adenine dinucleotide phosphate => CO2 + Nicotinamide adenine dinucleotide phosphate - reduced + Pyruvate	UP	Pyruvate Metabolism	ME2, ME3	0.9597,0.9183	0.4103,0.7947
Formate <=> Formate	UP	Transport, Mitochondrial	NAN	NAN	NAN
Hydrogen peroxide <=> Hydrogen peroxide	UP	Transport, Mitochondrial	NAN	NAN	NAN
L-Glutamate + H+ <=> L-Glutamate + H+	UP	Transport, Mitochondrial	NAN	NAN	NAN
L-Malate + Nicotinamide adenine dinucleotide => CO2 + Nicotinamide adenine dinucleotide - reduced + Pyruvate	UP	Pyruvate Metabolism	ME2	0.9597	0.4103
2H+ + 2Superoxide anion => Hydrogen peroxide + O2	UP	ROS Detoxification	SOD2	0.914	0.7672
D-Glucose + H+ + Nicotinamide adenine dinucleotide phosphate - reduced => Nicotinamide adenine dinucleotide phosphate + D-Sorbitol	UP	Fructose and Mannose Metabolism	TMEM54,PKLR,PKM2	1.0016,0.9400,0.8728	0.2562,0.021,0.9347
ADP + H+ + Phosphoenolpyruvate => ATP + Pyruvate	UP	Glycolysis/Gluconeogenesis	AKR1A1,AKR1B1,AKR7A2	1.0602,0.9632,0.9922	0.2197,0.7317,0.8509
6-phospho-D-glucono-1,5-lactone + H2O => 6-Phospho-D-gluconate + H+	UP	Pentose Phosphate Pathway	PGLS	1.02	0.3513
L-Ascorbate + 2H+ + 2Superoxide anion => Dehydroascorbate + 2Hydrogen peroxide	UP	Ascorbate and Aldarate Metabolism	NAN	NAN	NAN
ATP + phosphatidylinositol (homo sapiens) => ADP + H+ + 1-Phosphatidyl-1D-myo-inositol 4-phosphate (Homo sapiens)	UP	Inositol Phosphate Metabolism	NAN	NAN	NAN
Pyruvate + L-Serine => L-Alanine + Hydroxypyruvate	UP	Glycine, Serine, and Threonine Metabolism	AGXT	0.9428	0.349
R total 2 coenzyme A + Retinol => Coenzyme A + fatty acid retinol	UP	Vitamin A Metabolism	NAN	NAN	NAN
2-Oxoglutarate + L-Valine <=> 3-Methyl-2-oxobutanoate + L-Glutamate	UP	Valine, Leucine, and Isoleucine Metabolism	BCAT1	1.0373	0.6231
Hydrogen peroxide <=> Hydrogen peroxide	UP	Transport, Extracellular	NAN	NAN	NAN
Deoxyinosine <=> Deoxyinosine	UP	Transport, Extracellular	NAN	NAN	NAN
L-Serine <=> L-Serine	UP	Transport, Peroxisomal	NAN	NAN	NAN
L-Glutamate + H+ <=> L-Glutamate + H+	UP	Transport, Mitochondrial	SLC25A13,SLC25A22,SLC25A18,SLC25A12	1.0712,1.0830,0.9248,1.0947	0.7517,0.3513,0.8169,0.0186
Isocitrate + Nicotinamide adenine dinucleotide => 2-Oxoglutarate + CO2 + Nicotinamide adenine dinucleotide - reduced	UP	Citric Acid Cycle	IDH3A,IDH3B,IDH3G	1.0223,1.0011,1.0488	0.4790,0.2444,0.3108
GTP + Oxaloacetate => CO2 + GDP + Phosphoenolpyruvate	DOWN	Glycolysis/Gluconeogenesis	PCK1	1.1109	0.5186
GTP + Oxaloacetate => CO2 + GDP + Phosphoenolpyruvate	DOWN	Glycolysis/Gluconeogenesis	PCK2	1.0142	0.4715
Lacto-N-fucopentaosyl III ceramide <=>	DOWN	NAN	NAN	NAN	NAN
Lacto-N-fucopentaosyl III ceramide <=> Lacto-N-fucopentaosyl III ceramide	DOWN	Transport, Golgi Apparatus	NAN	NAN	NAN
i-antigen + UDP-N-acetyl-D-glucosamine => nLc7Cer + H+ + UDP	DOWN	Blood Group Biosynthesis	B3GNT2	1.0366	0.7576
nLc7Cer + UDPgalactose => nLc8Cer + H+ + UDP	DOWN	Blood Group Biosynthesis	B3GNT3	1.044	0.3513

## Sheet: Sheet1
Table EV6 - metabolic reactions afflicted by FUT9 loss in stage 3 colon cancer
