# Supplementary material for: An integrated computational and experimental study uncovers FUT9 as a metabolic driver of colorectal cancer
Source: Mol Syst Biol. 2017 Dec 1;13(12):956. doi: 10.15252/msb.20177739 (PMC5740504; doi:10.15252/msb.20177739)
Supplement: Supplementary file 8 — Code EV1 [file MSB-13-956-s008.zip]

Archive with 38 entries (32 files):
- EV1/
- EV1/.DS_Store
- EV1/defineHumanMediaDMEM.m
- EV1/defineHumanMediaRPMI.m
- EV1/model.mat
- EV1/model.xml
- EV1/README.m
- EV1/rxns_to_ko.mat
- EV1/First_step/
- EV1/First_step/evalExpRule2.m
- EV1/First_step/formiMATMilp.m
- EV1/First_step/model_sample.m
- EV1/First_step/model_sampling_ACHR.m
- EV1/First_step/model_sampling_warmup.m
- EV1/First_step/print_progress.m
- EV1/First_step/Private_DefineParameters.m
- EV1/First_step/RunTomlabLP.m
- EV1/First_step/RunTomlabMILP.m
- EV1/First_step/sampleiMAT.m
- EV1/Second_step/
- EV1/Second_step/.DS_Store
- EV1/Second_step/addBCKCons.m
- EV1/Second_step/addFWDCons.m
- EV1/Second_step/calculateDiff.m
- EV1/Second_step/DEFINE_PARAM.m
- EV1/Second_step/evalExpRule.m
- EV1/Second_step/findEpsilon.m
- EV1/Second_step/MTA.m
- EV1/Second_step/MTA_NP.m
- EV1/Second_step/prepareModel.m
- EV1/Second_step/RunTomlabLP.m
- EV1/Second_step/RunTomlabMIQP.m
- __MACOSX/
- __MACOSX/EV1/
- __MACOSX/EV1/._.DS_Store
- __MACOSX/EV1/._README.m
- __MACOSX/EV1/Second_step/
- __MACOSX/EV1/Second_step/._.DS_Store
