# Supplementary material for: An integrated computational and experimental study uncovers FUT9 as a metabolic driver of colorectal cancer
Source: Mol Syst Biol. 2017 Dec 1;13(12):956. doi: 10.15252/msb.20177739 (PMC5740504; doi:10.15252/msb.20177739)
Supplement: Supplementary file 8 — Code EV1 [file MSB-13-956-s008.zip › EV1/README.m]

%%% Codes EV1(MTA_codes) - codes for runnimg MTA. 

% model is the metabolic reconstruction used in this work (both .mat and
% .xml files)

% defineHumanMediaDMEM.m - defines DMEM rich media
% defineHumanMediaRPMI.m - defines RPMI rich media

% rxns_to_ko - are the reactions indices (from the reactions in model)
% to run MTA for (non-blocked, associated with genes etc)

 
% First step - running iMAT for source state flux distribution.
% the code to run is 
% [sample_points,v_ref] = sampleiMAT(model,discrete_data)
% Input: (1)the model and (2) discrete data (binary vector 
% of reactions up/down regualted in the source state
% Output: sample_points - (1) 2000 sampled flux distribution of the source
% state and (2) v_ref - is its mean and the imput for MTA.


% Second step - running MTA.
% the code to run is 
% [score,stat] = MTA(model,v_ref,discrete_rxns_vector,rxns_to_delete)
% score are MTA score, stat are seucess of optimization problem.
% discrete_rxns_vector are reaction up/down regulated in target state
% rxns_to_delete are the reaction to simulate their KD in MTA
