# Supplementary material for: An integrated computational and experimental study uncovers FUT9 as a metabolic driver of colorectal cancer
Source: Mol Syst Biol. 2017 Dec 1;13(12):956. doi: 10.15252/msb.20177739 (PMC5740504; doi:10.15252/msb.20177739)
Supplement: Supplementary file 8 — Code EV1 [file MSB-13-956-s008.zip › EV1/First_step/evalExpRule2.m]

function [res] = evalExpRule2 (exp, x)
if (~( strcmp (exp , '') ) && ~isempty(exp))
    res = eval(exp);
else
    res = 0;
end
end

function [res] = and(a,b)
res = min(a,b);
end

function [res] = or(a,b)
res = max(a,b);

end
