# Supplementary material for: An integrated computational and experimental study uncovers FUT9 as a metabolic driver of colorectal cancer
Source: Mol Syst Biol. 2017 Dec 1;13(12):956. doi: 10.15252/msb.20177739 (PMC5740504; doi:10.15252/msb.20177739)
Supplement: Supplementary file 8 — Code EV1 [file MSB-13-956-s008.zip › EV1/First_step/model_sample.m]

function [sample_points warmup_points state]= model_sample(model, samples_count, warmup_points, state)
    if nargin < 3
        warmup_points = model_sampling_warmup(model, 5000, 1);
    end;
    if nargin < 4
        [throw_away_points, state] = model_sampling_ACHR(model, warmup_points,  1000, 400);
    end
    [sample_points state] = model_sampling_ACHR(model, warmup_points,  samples_count, 400, state);
end
