# Supplementary material for: An integrated computational and experimental study uncovers FUT9 as a metabolic driver of colorectal cancer
Source: Mol Syst Biol. 2017 Dec 1;13(12):956. doi: 10.15252/msb.20177739 (PMC5740504; doi:10.15252/msb.20177739)
Supplement: Supplementary file 8 — Code EV1 [file MSB-13-956-s008.zip › EV1/First_step/model_sampling_warmup.m]

function warmup_points = model_sampling_warmup(model, points_count, is_verbose)
    if (nargin < 2)
        points_count = 5000;
    end
    if (nargin < 3)
        is_verbose = false;
    end

    rxn_count = length(model.rxns);
    
    % Create orthogonal warmup points
    warmup_points_orth = get_orth_points(model, is_verbose);
    orth_points_count = length(warmup_points_orth);
    
    warmup_points = zeros(rxn_count, points_count);

    orth_point_order = randperm(orth_points_count);

    % Combine point sets
    if is_verbose
        fprintf('start generating warmup points\n')
    end
    for i = 1:points_count
        if (i <= orth_points_count)
            % Ensure that each direction is used at least once
            orth_point_idx = orth_point_order(i);
        else
            % All direction already used
            orth_point_idx = ceil(rand * orth_points_count);
        end
        orth_point = warmup_points_orth(:, orth_point_idx);
        random_point = get_random_point(model);
        r = rand;
        the_point = orth_point * r + random_point * (1 - r);
        warmup_points(:, i) = the_point;
        if is_verbose && mod(i, 100) == 0
            print_progress(i / points_count);
        end
    end
    if is_verbose
        fprintf('done generating warmup points\n')
    end
end

function point = get_random_point(model)
    % Create random objective function
    c = rand(length(model.rxns), 1) - 0.5;
    point = get_opt_point(model, c);
end

function points = get_orth_points(model, is_verbose)
    if is_verbose
        fprintf('start generating orthogonal warmup points\n');
    end
    rxns_count = length(model.rxns);
    points = zeros(rxns_count, 2 * rxns_count);
    for rxn_idx = 1:rxns_count
        % Pick the next flux to optimize, cycles though each reaction
        % alternates minimization and maximization for each cycle
        for max_min = [1 -1]
          % Set the objective function
          c = zeros(size(model.c));
          c(rxn_idx) = max_min;

          % Determine the max or min for the rxn
          point = get_opt_point(model, c);

          points(:, rxn_idx + rxns_count * (max_min + 1) / 2) = point;
        end
        if is_verbose && mod(rxn_idx, 100) == 0
            print_progress(rxn_idx / rxns_count);
        end
    end
    fprintf('done generating orthogonal warmup points\n');
end

function point = get_opt_point(model, c)
    c = c / norm(c);
    model.c = c;
    % Find optimal solution
    result = RunTomlabLP(model, 0);
    point = result.result_vector;
end
