# Supplementary material for: An integrated computational and experimental study uncovers FUT9 as a metabolic driver of colorectal cancer
Source: Mol Syst Biol. 2017 Dec 1;13(12):956. doi: 10.15252/msb.20177739 (PMC5740504; doi:10.15252/msb.20177739)
Supplement: Supplementary file 8 — Code EV1 [file MSB-13-956-s008.zip › EV1/First_step/print_progress.m]

function print_progress(fraction_done)
    persistent t
    if fraction_done >= 1 % Task completed
        t = [];
        fprintf('\n');
        return
    end
    if isempty(t)
        fprintf('%5.2f%%', 0);
        t = 1;
    end
    fprintf('\b\b\b\b\b\b%5.2f%%', 100*fraction_done);
end
