# Supplementary material for: An integrated computational and experimental study uncovers FUT9 as a metabolic driver of colorectal cancer
Source: Mol Syst Biol. 2017 Dec 1;13(12):956. doi: 10.15252/msb.20177739 (PMC5740504; doi:10.15252/msb.20177739)
Supplement: Supplementary file 8 — Code EV1 [file MSB-13-956-s008.zip › EV1/First_step/Private_DefineParameters.m]

% PARAMETERS
ACTIVE_FLUX = 1;
INACTIVE_FLUX = 0.1;
FLUX_BOUND = 1000;
