# Supplementary material for: An integrated computational and experimental study uncovers FUT9 as a metabolic driver of colorectal cancer
Source: Mol Syst Biol. 2017 Dec 1;13(12):956. doi: 10.15252/msb.20177739 (PMC5740504; doi:10.15252/msb.20177739)
Supplement: Supplementary file 8 — Code EV1 [file MSB-13-956-s008.zip › EV1/Second_step/findEpsilon.m]

function[p1,p2] = findEpsilon(sample_points_source, v_ref, discrete_rxns_vector,eps)

e_rxns = find(discrete_rxns_vector==1 | discrete_rxns_vector==2);
r_rxns = find(discrete_rxns_vector==-1 | discrete_rxns_vector==2);

for i=1:length(e_rxns)
    [h1(i),p1(i)] = ttest(sample_points_source(e_rxns(i),:),v_ref(e_rxns(i))+eps,0.05,'left');
end

for i=1:length(r_rxns)
    [h2(i),p2(i)] = ttest(sample_points_source(r_rxns(i),:),v_ref(r_rxns(i))-eps,0.05,'right');
end

(length(find(p1<=0.05))+length(find(p2<=0.05)))/(length(p1)+length(p2))
