# Supplementary material for: An integrated computational and experimental study uncovers FUT9 as a metabolic driver of colorectal cancer
Source: Mol Syst Biol. 2017 Dec 1;13(12):956. doi: 10.15252/msb.20177739 (PMC5740504; doi:10.15252/msb.20177739)
Supplement: Supplementary file 9 — Code EV2 [file MSB-13-956-s009.zip]

Archive with 47 entries (43 files):
- EV2/
- EV2/.DS_Store
- EV2/README.m
- EV2/GSE32323/
- EV2/GSE32323/discrete_rxns_vector_colRC1.mat
- EV2/GSE32323/discrete_rxns_vector_colRC10.mat
- EV2/GSE32323/discrete_rxns_vector_colRC11.mat
- EV2/GSE32323/discrete_rxns_vector_colRC12.mat
- EV2/GSE32323/discrete_rxns_vector_colRC13.mat
- EV2/GSE32323/discrete_rxns_vector_colRC14.mat
- EV2/GSE32323/discrete_rxns_vector_colRC15.mat
- EV2/GSE32323/discrete_rxns_vector_colRC16.mat
- EV2/GSE32323/discrete_rxns_vector_colRC17.mat
- EV2/GSE32323/discrete_rxns_vector_colRC2.mat
- EV2/GSE32323/discrete_rxns_vector_colRC3.mat
- EV2/GSE32323/discrete_rxns_vector_colRC4.mat
- EV2/GSE32323/discrete_rxns_vector_colRC5.mat
- EV2/GSE32323/discrete_rxns_vector_colRC6.mat
- EV2/GSE32323/discrete_rxns_vector_colRC7.mat
- EV2/GSE32323/discrete_rxns_vector_colRC8.mat
- EV2/GSE32323/discrete_rxns_vector_colRC9.mat
- EV2/GSE32323/get_binary_expH.m
- EV2/GSE32323/GSE32323.mat
- EV2/GSE32323/model.mat
- EV2/GSE32323/run_MTA_GSE32323.m
- EV2/GSE32323/rxns_to_ko.mat
- EV2/GSE32323/v_ref_colRC1.mat
- EV2/GSE32323/v_ref_colRC10.mat
- EV2/GSE32323/v_ref_colRC11.mat
- EV2/GSE32323/v_ref_colRC12.mat
- EV2/GSE32323/v_ref_colRC13.mat
- EV2/GSE32323/v_ref_colRC14.mat
- EV2/GSE32323/v_ref_colRC15.mat
- EV2/GSE32323/v_ref_colRC16.mat
- EV2/GSE32323/v_ref_colRC17.mat
- EV2/GSE32323/v_ref_colRC2.mat
- EV2/GSE32323/v_ref_colRC3.mat
- EV2/GSE32323/v_ref_colRC4.mat
- EV2/GSE32323/v_ref_colRC5.mat
- EV2/GSE32323/v_ref_colRC6.mat
- EV2/GSE32323/v_ref_colRC7.mat
- EV2/GSE32323/v_ref_colRC8.mat
- EV2/GSE32323/v_ref_colRC9.mat
- __MACOSX/
- __MACOSX/EV2/
- __MACOSX/EV2/._.DS_Store
- __MACOSX/EV2/._README.m
