# Supplementary material for: An integrated computational and experimental study uncovers FUT9 as a metabolic driver of colorectal cancer
Source: Mol Syst Biol. 2017 Dec 1;13(12):956. doi: 10.15252/msb.20177739 (PMC5740504; doi:10.15252/msb.20177739)
Supplement: Supplementary file 9 — Code EV2 [file MSB-13-956-s009.zip › EV2/README.m]

% EV2 (MTA from healthy-->Cancer) - the files to run MTA from healthy-->cancer. 
% run_MTA_GSE32323.m is the code that runs iMAT (step1)
% get_binary_expH retrieve the bin vectors used for iMAT sampling
% and MTA (step2) for helthy ---> cancer
% disctete_rxns_vectorXX are the vectors of reactions with
% increased/decreased/unchanged expresion(1/-1/0) to be used for iLP (1/-1)
% or QP (0)
