# Supplementary material for: An integrated computational and experimental study uncovers FUT9 as a metabolic driver of colorectal cancer
Source: Mol Syst Biol. 2017 Dec 1;13(12):956. doi: 10.15252/msb.20177739 (PMC5740504; doi:10.15252/msb.20177739)
Supplement: Supplementary file 9 — Code EV2 [file MSB-13-956-s009.zip › EV2/GSE32323/get_binary_expH.m]

function [bin] = get_binary_expH(model, exp, stat)


%%% 1/-1 top/bottom 0.25 quartiles
if stat==0
    top = quantile(exp,0.75);
    down = quantile(exp, 0.25);

    tmp = zeros(size(model.genes_unique));
    tmp(exp>top) = 1;
    tmp(exp<down) = -1;

    bin = zeros(size(model.genes));
end


%% NOT TO USE:
if stat==1
    model_exp = exp;

    meanVal = mean(model_exp(model_exp>0))
    dev = std(model_exp(model_exp>0))
    tmp = zeros(size(model.genes));

    for i=1:length(model_exp)
        if (model_exp(i))>meanVal+0.5*dev
            tmp(i)=1;
        end
        if (model_exp(i))<meanVal-0.5*dev
            tmp(i)=-1;
        end
    end
end

%%%  

%%%CONVERTING TO SIZE OF model.genes
for i=1:length(model.genes_unique)
    ind = model.genes_unique_map==i;
    bin(ind) = tmp(i);
end
