# Supplementary material for: An integrated computational and experimental study uncovers FUT9 as a metabolic driver of colorectal cancer
Source: Mol Syst Biol. 2017 Dec 1;13(12):956. doi: 10.15252/msb.20177739 (PMC5740504; doi:10.15252/msb.20177739)
Supplement: Supplementary file 9 — Code EV2 [file MSB-13-956-s009.zip › EV2/GSE32323/run_MTA_GSE32323.m]

%%%%% Step1
load('GSE32323.mat')
load('rxns_to_ko.mat')
load('model.mat')
% [bin1] = get_binary_expH(model,GSE32323.healthy_tab(:,1),0);
% [bin2] = get_binary_expH(model,GSE32323.healthy_tab(:,2),0);
% [bin3] = get_binary_expH(model,GSE32323.healthy_tab(:,3),0);
% [bin4] = get_binary_expH(model,GSE32323.healthy_tab(:,4),0);
% [bin5] = get_binary_expH(model,GSE32323.healthy_tab(:,5),0);
% [bin6] = get_binary_expH(model,GSE32323.healthy_tab(:,6),0);
% [bin7] = get_binary_expH(model,GSE32323.healthy_tab(:,7),0);
% [bin8] = get_binary_expH(model,GSE32323.healthy_tab(:,8),0);
% [bin9] = get_binary_expH(model,GSE32323.healthy_tab(:,9),0);
% [bin10] = get_binary_expH(model,GSE32323.healthy_tab(:,10),0);
% [bin11] = get_binary_expH(model,GSE32323.healthy_tab(:,11),0);
% [bin12] = get_binary_expH(model,GSE32323.healthy_tab(:,12),0);
% [bin13] = get_binary_expH(model,GSE32323.healthy_tab(:,13),0);
% [bin14] = get_binary_expH(model,GSE32323.healthy_tab(:,14),0);
% [bin15] = get_binary_expH(model,GSE32323.healthy_tab(:,15),0);
% [bin16] = get_binary_expH(model,GSE32323.healthy_tab(:,16),0);
% [bin17] = get_binary_expH(model,GSE32323.healthy_tab(:,17),0);
% 
% [sample_points_colRC1,v_ref_colRC1] = sampleiMAT(model,bin1);
% save('sample_points_colRC1.mat','sample_points_colRC1');
% save('v_ref_colRC1.mat','v_ref_colRC1');
% 
% [sample_points_colRC2,v_ref_colRC2] = sampleiMAT(model,bin2);
% save('sample_points_colRC2.mat','sample_points_colRC2');
% save('v_ref_colRC2.mat','v_ref_colRC2');
% 
% [sample_points_colRC3,v_ref_colRC3] = sampleiMAT(model,bin3);
% save('sample_points_colRC3.mat','sample_points_colRC3');
% save('v_ref_colRC3.mat','v_ref_colRC3');
% 
% [sample_points_colRC4,v_ref_colRC4] = sampleiMAT(model,bin4);
% save('sample_points_colRC4.mat','sample_points_colRC4');
% save('v_ref_colRC4.mat','v_ref_colRC4');
% 
% [sample_points_colRC5,v_ref_colRC5] = sampleiMAT(model,bin5);
% save('sample_points_colRC5.mat','sample_points_colRC5');
% save('v_ref_colRC5.mat','v_ref_colRC5');
% 
% [sample_points_colRC6,v_ref_colRC6] = sampleiMAT(model,bin6);
% save('sample_points_colRC6.mat','sample_points_colRC6');
% save('v_ref_colRC6.mat','v_ref_colRC6');
% 
% [sample_points_colRC7,v_ref_colRC7] = sampleiMAT(model,bin7);
% save('sample_points_colRC7.mat','sample_points_colRC7');
% save('v_ref_colRC7.mat','v_ref_colRC7');
% 
% [sample_points_colRC8,v_ref_colRC8] = sampleiMAT(model,bin8);
% save('sample_points_colRC8.mat','sample_points_colRC8');
% save('v_ref_colRC8.mat','v_ref_colRC8');
% 
% [sample_points_colRC9,v_ref_colRC9] = sampleiMAT(model,bin9);
% save('sample_points_colRC9.mat','sample_points_colRC9');
% save('v_ref_colRC9.mat','v_ref_colRC9');
% 
% [sample_points_colRC10,v_ref_colRC10] = sampleiMAT(model,bin10);
% save('sample_points_colRC10.mat','sample_points_colRC10');
% save('v_ref_colRC10.mat','v_ref_colRC10');
% 
% [sample_points_colRC11,v_ref_colRC11] = sampleiMAT(model,bin11);
% save('sample_points_colRC11.mat','sample_points_colRC11');
% save('v_ref_colRC11.mat','v_ref_colRC11');
% 
% [sample_points_colRC12,v_ref_colRC12] = sampleiMAT(model,bin12);
% save('sample_points_colRC12.mat','sample_points_colRC12');
% save('v_ref_colRC12.mat','v_ref_colRC12');
% 
% [sample_points_colRC13,v_ref_colRC13] = sampleiMAT(model,bin13);
% save('sample_points_colRC13.mat','sample_points_colRC13');
% save('v_ref_colRC13.mat','v_ref_colRC13');
% 
% [sample_points_colRC14,v_ref_colRC14] = sampleiMAT(model,bin14);
% save('sample_points_colRC14.mat','sample_points_colRC14');
% save('v_ref_colRC14.mat','v_ref_colRC14');
% 
% [sample_points_colRC15,v_ref_colRC15] = sampleiMAT(model,bin15);
% save('sample_points_colRC15.mat','sample_points_colRC15');
% save('v_ref_colRC15.mat','v_ref_colRC15');
% 
% [sample_points_colRC16,v_ref_colRC16] = sampleiMAT(model,bin16);
% save('sample_points_colRC16.mat','sample_points_colRC16');
% save('v_ref_colRC16.mat','v_ref_colRC16');
% 
% [sample_points_colRC17,v_ref_colRC17] = sampleiMAT(model,bin17);
% save('sample_points_colRC17.mat','sample_points_colRC17');
% save('v_ref_colRC17.mat','v_ref_colRC17');
% 
% %%%%% Step2
% 
% 
% 


% % %%%%%%%%%%%%%%%%%%%%%%%%%%%%%%%%%%%%%%%%%%%%%%%%%%

[score_colRC1_KO,stat_colRC1_KO] = MTA(model,v_ref_colRC1,discrete_rxns_vector_colRC1',rxns_to_ko);
save('score_colRC1_KO.mat','score_colRC1_KO');

[score_colRC2_KO,stat_colRC2_KO] = MTA(model,v_ref_colRC2,discrete_rxns_vector_colRC2',rxns_to_ko);
save('score_colRC2_KO.mat','score_colRC2_KO');

[score_colRC3_KO,stat_colRC3_KO] = MTA(model,v_ref_colRC3,discrete_rxns_vector_colRC3',rxns_to_ko);
save('score_colRC3_KO.mat','score_colRC3_KO');

[score_colRC4_KO,stat_colRC4_KO] = MTA(model,v_ref_colRC4,discrete_rxns_vector_colRC4',rxns_to_ko);
save('score_colRC4_KO.mat','score_colRC4_KO');

[score_colRC5_KO,stat_colRC5_KO] = MTA(model,v_ref_colRC5,discrete_rxns_vector_colRC5',rxns_to_ko);
save('score_colRC5_KO.mat','score_colRC5_KO');

[score_colRC6_KO,stat_colRC6_KO] = MTA(model,v_ref_colRC6,discrete_rxns_vector_colRC6',rxns_to_ko);
save('score_colRC6_KO.mat','score_colRC6_KO');
% 
[score_colRC7_KO,stat_colRC7_KO] = MTA(model,v_ref_colRC7,discrete_rxns_vector_colRC7',rxns_to_ko);
save('score_colRC7_KO.mat','score_colRC7_KO');
% 
[score_colRC8_KO,stat_colRC8_KO] = MTA(model,v_ref_colRC8,discrete_rxns_vector_colRC8',rxns_to_ko);
save('score_colRC8_KO.mat','score_colRC8_KO');

[score_colRC9_KO,stat_colRC9_KO] = MTA(model,v_ref_colRC9,discrete_rxns_vector_colRC9',rxns_to_ko);
save('score_colRC9_KO.mat','score_colRC9_KO');

[score_colRC10_KO,stat_colRC10_KO] = MTA(model,v_ref_colRC10,discrete_rxns_vector_colRC10',rxns_to_ko);
save('score_colRC10_KO.mat','score_colRC10_KO');

[score_colRC11_KO,stat_colRC11_KO] = MTA(model,v_ref_colRC11,discrete_rxns_vector_colRC11',rxns_to_ko);
save('score_colRC11_KO.mat','score_colRC11_KO');

[score_colRC12_KO,stat_colRC12_KO] = MTA(model,v_ref_colRC12,discrete_rxns_vector_colRC12',rxns_to_ko);
save('score_colRC12_KO.mat','score_colRC12_KO');

[score_colRC13_KO,stat_colRC13_KO] = MTA(model,v_ref_colRC13,discrete_rxns_vector_colRC13',rxns_to_ko);
save('score_colRC13_KO.mat','score_colRC13_KO');

[score_colRC14_KO,stat_colRC14_KO] = MTA(model,v_ref_colRC14,discrete_rxns_vector_colRC14',rxns_to_ko);
save('score_colRC14_KO.mat','score_colRC14_KO');

[score_colRC15_KO,stat_colRC15_KO] = MTA(model,v_ref_colRC15,discrete_rxns_vector_colRC15',rxns_to_ko);
save('score_colRC15_KO.mat','score_colRC15_KO');

[score_colRC16_KO,stat_colRC16_KO] = MTA(model,v_ref_colRC16,discrete_rxns_vector_colRC16',rxns_to_ko);
save('score_colRC16_KO.mat','score_colRC16_KO');

[score_colRC17_KO,stat_colRC17_KO] = MTA(model,v_ref_colRC17,discrete_rxns_vector_colRC17',rxns_to_ko);
save('score_colRC17_KO.mat','score_colRC17_KO');


[thr_colRC1] = MTA_NP(model,v_ref_colRC1,discrete_rxns_vector_colRC1',1,0.01);
save('thr_colRC1.mat','thr_colRC1');

[thr_colRC2] = MTA_NP(model,v_ref_colRC2,discrete_rxns_vector_colRC2',1,0.01);
save('thr_colRC2.mat','thr_colRC2');

[thr_colRC3] = MTA_NP(model,v_ref_colRC3,discrete_rxns_vector_colRC3',1,0.01);
save('thr_colRC3.mat','thr_colRC3');

[thr_colRC4] = MTA_NP(model,v_ref_colRC4,discrete_rxns_vector_colRC4',1,0.01);
save('thr_colRC4.mat','thr_colRC4');

[thr_colRC5] = MTA_NP(model,v_ref_colRC5,discrete_rxns_vector_colRC5',1,0.01);
save('thr_colRC5.mat','thr_colRC5');

[thr_colRC6] = MTA_NP(model,v_ref_colRC6,discrete_rxns_vector_colRC6',1,0.01);
save('thr_colRC6.mat','thr_colRC6');

[thr_colRC7] = MTA_NP(model,v_ref_colRC7,discrete_rxns_vector_colRC7',1,0.01);
save('thr_colRC7.mat','thr_colRC7');

[thr_colRC8] = MTA_NP(model,v_ref_colRC8,discrete_rxns_vector_colRC8',1,0.01);
save('thr_colRC8.mat','thr_colRC8');

[thr_colRC9] = MTA_NP(model,v_ref_colRC9,discrete_rxns_vector_colRC9',1,0.01);
save('thr_colRC9.mat','thr_colRC9');

[thr_colRC10] = MTA_NP(model,v_ref_colRC10,discrete_rxns_vector_colRC10',1,0.01);
save('thr_colRC10.mat','thr_colRC10');

[thr_colRC11] = MTA_NP(model,v_ref_colRC11,discrete_rxns_vector_colRC11',1,0.01);
save('thr_colRC11.mat','thr_colRC11');

[thr_colRC12] = MTA_NP(model,v_ref_colRC12,discrete_rxns_vector_colRC12',1,0.01);
save('thr_colRC12.mat','thr_colRC12');

[thr_colRC13] = MTA_NP(model,v_ref_colRC13,discrete_rxns_vector_colRC13',1,0.01);
save('thr_colRC13.mat','thr_colRC13');

[thr_colRC14] = MTA_NP(model,v_ref_colRC14,discrete_rxns_vector_colRC14',1,0.01);
save('thr_colRC14.mat','thr_colRC14');

[thr_colRC15] = MTA_NP(model,v_ref_colRC15,discrete_rxns_vector_colRC15',1,0.01);
save('thr_colRC15.mat','thr_colRC15');

[thr_colRC16] = MTA_NP(model,v_ref_colRC16,discrete_rxns_vector_colRC16',1,0.01);
save('thr_colRC16.mat','thr_colRC16');

[thr_colRC17] = MTA_NP(model,v_ref_colRC17,discrete_rxns_vector_colRC17',1,0.01);
save('thr_colRC17.mat','thr_colRC17');
