# Supplementary material for: An integrated computational and experimental study uncovers FUT9 as a metabolic driver of colorectal cancer
Source: Mol Syst Biol. 2017 Dec 1;13(12):956. doi: 10.15252/msb.20177739 (PMC5740504; doi:10.15252/msb.20177739)
Supplement: Supplementary file 10 — Code EV3 [file MSB-13-956-s010.zip]

Archive with 41 entries (37 files):
- EV3/
- EV3/README.m
- EV3/GSE8671/
- EV3/GSE8671/discrete_rxns_vector_colRA1.mat
- EV3/GSE8671/discrete_rxns_vector_colRA10.mat
- EV3/GSE8671/discrete_rxns_vector_colRA11.mat
- EV3/GSE8671/discrete_rxns_vector_colRA12.mat
- EV3/GSE8671/discrete_rxns_vector_colRA13.mat
- EV3/GSE8671/discrete_rxns_vector_colRA14.mat
- EV3/GSE8671/discrete_rxns_vector_colRA15.mat
- EV3/GSE8671/discrete_rxns_vector_colRA16.mat
- EV3/GSE8671/discrete_rxns_vector_colRA17.mat
- EV3/GSE8671/discrete_rxns_vector_colRA18.mat
- EV3/GSE8671/discrete_rxns_vector_colRA19.mat
- EV3/GSE8671/discrete_rxns_vector_colRA2.mat
- EV3/GSE8671/discrete_rxns_vector_colRA20.mat
- EV3/GSE8671/discrete_rxns_vector_colRA21.mat
- EV3/GSE8671/discrete_rxns_vector_colRA22.mat
- EV3/GSE8671/discrete_rxns_vector_colRA23.mat
- EV3/GSE8671/discrete_rxns_vector_colRA24.mat
- EV3/GSE8671/discrete_rxns_vector_colRA25.mat
- EV3/GSE8671/discrete_rxns_vector_colRA26.mat
- EV3/GSE8671/discrete_rxns_vector_colRA27.mat
- EV3/GSE8671/discrete_rxns_vector_colRA28.mat
- EV3/GSE8671/discrete_rxns_vector_colRA29.mat
- EV3/GSE8671/discrete_rxns_vector_colRA3.mat
- EV3/GSE8671/discrete_rxns_vector_colRA30.mat
- EV3/GSE8671/discrete_rxns_vector_colRA31.mat
- EV3/GSE8671/discrete_rxns_vector_colRA32.mat
- EV3/GSE8671/discrete_rxns_vector_colRA4.mat
- EV3/GSE8671/discrete_rxns_vector_colRA5.mat
- EV3/GSE8671/discrete_rxns_vector_colRA6.mat
- EV3/GSE8671/discrete_rxns_vector_colRA7.mat
- EV3/GSE8671/discrete_rxns_vector_colRA8.mat
- EV3/GSE8671/discrete_rxns_vector_colRA9.mat
- EV3/GSE8671/get_binary_expH.m
- EV3/GSE8671/GSE8671.mat
- EV3/GSE8671/RunMTA_GSE8671.m
- __MACOSX/
- __MACOSX/EV3/
- __MACOSX/EV3/._README.m
