# Supplementary material for: An integrated computational and experimental study uncovers FUT9 as a metabolic driver of colorectal cancer
Source: Mol Syst Biol. 2017 Dec 1;13(12):956. doi: 10.15252/msb.20177739 (PMC5740504; doi:10.15252/msb.20177739)
Supplement: Supplementary file 10 — Code EV3 [file MSB-13-956-s010.zip › EV3/GSE8671/RunMTA_GSE8671.m]

% [bin1] = get_binary_expH(model,GSE8671.healthy_tab(:,1),0);
% [bin2] = get_binary_expH(model,GSE8671.healthy_tab(:,2),0);
% [bin3] = get_binary_expH(model,GSE8671.healthy_tab(:,3),0);
% [bin4] = get_binary_expH(model,GSE8671.healthy_tab(:,4),0);
% [bin5] = get_binary_expH(model,GSE8671.healthy_tab(:,5),0);
% [bin6] = get_binary_expH(model,GSE8671.healthy_tab(:,6),0);
% [bin7] = get_binary_expH(model,GSE8671.healthy_tab(:,7),0);
% [bin8] = get_binary_expH(model,GSE8671.healthy_tab(:,8),0);
% [bin9] = get_binary_expH(model,GSE8671.healthy_tab(:,9),0);
% [bin10] = get_binary_expH(model,GSE8671.healthy_tab(:,10),0);
% [bin11] = get_binary_expH(model,GSE8671.healthy_tab(:,11),0);
% [bin12] = get_binary_expH(model,GSE8671.healthy_tab(:,12),0);
% [bin13] = get_binary_expH(model,GSE8671.healthy_tab(:,13),0);
% [bin14] = get_binary_expH(model,GSE8671.healthy_tab(:,14),0);
% [bin15] = get_binary_expH(model,GSE8671.healthy_tab(:,15),0);
% [bin16] = get_binary_expH(model,GSE8671.healthy_tab(:,16),0);
% [bin17] = get_binary_expH(model,GSE8671.healthy_tab(:,17),0);
% [bin18] = get_binary_expH(model,GSE8671.healthy_tab(:,18),0);
% [bin19] = get_binary_expH(model,GSE8671.healthy_tab(:,19),0);
% [bin20] = get_binary_expH(model,GSE8671.healthy_tab(:,20),0);
% [bin21] = get_binary_expH(model,GSE8671.healthy_tab(:,21),0);
% [bin22] = get_binary_expH(model,GSE8671.healthy_tab(:,22),0);
% [bin23] = get_binary_expH(model,GSE8671.healthy_tab(:,23),0);
% [bin24] = get_binary_expH(model,GSE8671.healthy_tab(:,24),0);
% [bin25] = get_binary_expH(model,GSE8671.healthy_tab(:,25),0);
% [bin26] = get_binary_expH(model,GSE8671.healthy_tab(:,26),0);
% [bin27] = get_binary_expH(model,GSE8671.healthy_tab(:,27),0);
% [bin28] = get_binary_expH(model,GSE8671.healthy_tab(:,28),0);
% [bin29] = get_binary_expH(model,GSE8671.healthy_tab(:,29),0);
% [bin30] = get_binary_expH(model,GSE8671.healthy_tab(:,30),0);
% [bin31] = get_binary_expH(model,GSE8671.healthy_tab(:,31),0);
% [bin32] = get_binary_expH(model,GSE8671.healthy_tab(:,32),0);

% [sample_points_colRA1,v_ref_colRA1] = sampleiMAT(model,bin1);
% save('sample_points_colRA1.mat','sample_points_colRA1');
% save('v_ref_colRA1.mat','v_ref_colRA1');
% 
% [sample_points_colRA2,v_ref_colRA2] = sampleiMAT(model,bin2);
% save('sample_points_colRA2.mat','sample_points_colRA2');
% save('v_ref_colRA2.mat','v_ref_colRA2');
% 
% [sample_points_colRA3,v_ref_colRA3] = sampleiMAT(model,bin3);
% save('sample_points_colRA3.mat','sample_points_colRA3');
% save('v_ref_colRA3.mat','v_ref_colRA3');
% 
% [sample_points_colRA4,v_ref_colRA4] = sampleiMAT(model,bin4);
% save('sample_points_colRA4.mat','sample_points_colRA4');
% save('v_ref_colRA4.mat','v_ref_colRA4');
% 
% [sample_points_colRA5,v_ref_colRA5] = sampleiMAT(model,bin5);
% save('sample_points_colRA5.mat','sample_points_colRA5');
% save('v_ref_colRA5.mat','v_ref_colRA5');
% 
% [sample_points_colRA6,v_ref_colRA6] = sampleiMAT(model,bin6);
% save('sample_points_colRA6.mat','sample_points_colRA6');
% save('v_ref_colRA6.mat','v_ref_colRA6');
% 
% [sample_points_colRA7,v_ref_colRA7] = sampleiMAT(model,bin7);
% save('sample_points_colRA7.mat','sample_points_colRA7');
% save('v_ref_colRA7.mat','v_ref_colRA7');
% 
% [sample_points_colRA8,v_ref_colRA8] = sampleiMAT(model,bin8);
% save('sample_points_colRA8.mat','sample_points_colRA8');
% save('v_ref_colRA8.mat','v_ref_colRA8');
% 
% [sample_points_colRA9,v_ref_colRA9] = sampleiMAT(model,bin9);
% save('sample_points_colRA9.mat','sample_points_colRA9');
% save('v_ref_colRA9.mat','v_ref_colRA9');
% 
% [sample_points_colRA10,v_ref_colRA10] = sampleiMAT(model,bin10);
% save('sample_points_colRA10.mat','sample_points_colRA10');
% save('v_ref_colRA10.mat','v_ref_colRA10');
% 
% [sample_points_colRA11,v_ref_colRA11] = sampleiMAT(model,bin11);
% save('sample_points_colRA11.mat','sample_points_colRA11');
% save('v_ref_colRA11.mat','v_ref_colRA11');
% 
% [sample_points_colRA12,v_ref_colRA12] = sampleiMAT(model,bin12);
% save('sample_points_colRA12.mat','sample_points_colRA12');
% save('v_ref_colRA12.mat','v_ref_colRA12');
% 
% [sample_points_colRA13,v_ref_colRA13] = sampleiMAT(model,bin13);
% save('sample_points_colRA13.mat','sample_points_colRA13');
% save('v_ref_colRA13.mat','v_ref_colRA13');
% 
% [sample_points_colRA14,v_ref_colRA14] = sampleiMAT(model,bin14);
% save('sample_points_colRA14.mat','sample_points_colRA14');
% save('v_ref_colRA14.mat','v_ref_colRA14');
% 
% [sample_points_colRA15,v_ref_colRA15] = sampleiMAT(model,bin15);
% save('sample_points_colRA15.mat','sample_points_colRA15');
% save('v_ref_colRA15.mat','v_ref_colRA15');
% 
% [sample_points_colRA16,v_ref_colRA16] = sampleiMAT(model,bin16);
% save('sample_points_colRA16.mat','sample_points_colRA16');
% save('v_ref_colRA16.mat','v_ref_colRA16');
% 
% [sample_points_colRA17,v_ref_colRA17] = sampleiMAT(model,bin17);
% save('sample_points_colRA17.mat','sample_points_colRA17');
% save('v_ref_colRA17.mat','v_ref_colRA17');
% 
% [sample_points_colRA18,v_ref_colRA18] = sampleiMAT(model,bin18);
% save('sample_points_colRA18.mat','sample_points_colRA18');
% save('v_ref_colRA18.mat','v_ref_colRA18');
% 
% [sample_points_colRA19,v_ref_colRA19] = sampleiMAT(model,bin19);
% save('sample_points_colRA19.mat','sample_points_colRA19');
% save('v_ref_colRA19.mat','v_ref_colRA19');

[sample_points_colRA20,v_ref_colRA20] = sampleiMAT(model,bin20);
save('sample_points_colRA20.mat','sample_points_colRA20');
save('v_ref_colRA20.mat','v_ref_colRA20');

[sample_points_colRA21,v_ref_colRA21] = sampleiMAT(model,bin21);
save('sample_points_colRA21.mat','sample_points_colRA21');
save('v_ref_colRA21.mat','v_ref_colRA21');

[sample_points_colRA22,v_ref_colRA22] = sampleiMAT(model,bin22);
save('sample_points_colRA22.mat','sample_points_colRA22');
save('v_ref_colRA22.mat','v_ref_colRA22');

[sample_points_colRA23,v_ref_colRA23] = sampleiMAT(model,bin23);
save('sample_points_colRA23.mat','sample_points_colRA23');
save('v_ref_colRA23.mat','v_ref_colRA23');

[sample_points_colRA24,v_ref_colRA24] = sampleiMAT(model,bin24);
save('sample_points_colRA24.mat','sample_points_colRA24');
save('v_ref_colRA24.mat','v_ref_colRA24');

[sample_points_colRA25,v_ref_colRA25] = sampleiMAT(model,bin25);
save('sample_points_colRA25.mat','sample_points_colRA25');
save('v_ref_colRA25.mat','v_ref_colRA25');

[sample_points_colRA26,v_ref_colRA26] = sampleiMAT(model,bin26);
save('sample_points_colRA26.mat','sample_points_colRA26');
save('v_ref_colRA26.mat','v_ref_colRA26');

[sample_points_colRA27,v_ref_colRA27] = sampleiMAT(model,bin27);
save('sample_points_colRA27.mat','sample_points_colRA27');
save('v_ref_colRA27.mat','v_ref_colRA27');

[sample_points_colRA28,v_ref_colRA28] = sampleiMAT(model,bin28);
save('sample_points_colRA28.mat','sample_points_colRA28');
save('v_ref_colRA28.mat','v_ref_colRA28');

[sample_points_colRA29,v_ref_colRA29] = sampleiMAT(model,bin29);
save('sample_points_colRA29.mat','sample_points_colRA29');
save('v_ref_colRA29.mat','v_ref_colRA29');

[sample_points_colRA30,v_ref_colRA30] = sampleiMAT(model,bin30);
save('sample_points_colRA30.mat','sample_points_colRA30');
save('v_ref_colRA30.mat','v_ref_colRA30');

[sample_points_colRA31,v_ref_colRA31] = sampleiMAT(model,bin31);
save('sample_points_colRA31.mat','sample_points_colRA31');
save('v_ref_colRA31.mat','v_ref_colRA31');

[sample_points_colRA32,v_ref_colRA32] = sampleiMAT(model,bin32);
save('sample_points_colRA32.mat','sample_points_colRA32');
save('v_ref_colRA32.mat','v_ref_colRA32');


%%%%Step2


% 
% 
% 
% [score_colRA1_KO,stat_colRA1_KO] = MTA(model,v_ref_colRA1,discrete_rxns_vector_colRA1',rxns_to_ko,thrs(1));
% save('score_colRA1_KO.mat','score_colRA1_KO');
% 
% [score_colRA2_KO,stat_colRA2_KO] = MTA(model,v_ref_colRA2,discrete_rxns_vector_colRA2',rxns_to_ko,thrs(2));
% save('score_colRA2_KO.mat','score_colRA2_KO');
% 
% [score_colRA3_KO,stat_colRA3_KO] = MTA(model,v_ref_colRA3,discrete_rxns_vector_colRA3',rxns_to_ko,thrs(3));
% save('score_colRA3_KO.mat','score_colRA3_KO');
% 
% [score_colRA4_KO,stat_colRA4_KO] = MTA(model,v_ref_colRA4,discrete_rxns_vector_colRA4',rxns_to_ko,thrs(4));
% save('score_colRA4_KO.mat','score_colRA4_KO');
% 
% [score_colRA5_KO,stat_colRA5_KO] = MTA(model,v_ref_colRA5,discrete_rxns_vector_colRA5',rxns_to_ko,thrs(5));
% save('score_colRA5_KO.mat','score_colRA5_KO');
% 
% [score_colRA6_KO,stat_colRA6_KO] = MTA(model,v_ref_colRA6,discrete_rxns_vector_colRA6',rxns_to_ko,thrs(6));
% save('score_colRA6_KO.mat','score_colRA6_KO');
% 
% [score_colRA7_KO,stat_colRA7_KO] = MTA(model,v_ref_colRA7,discrete_rxns_vector_colRA7',rxns_to_ko,thrs(7));
% save('score_colRA7_KO.mat','score_colRA7_KO');
% 
% [score_colRA8_KO,stat_colRA8_KO] = MTA(model,v_ref_colRA8,discrete_rxns_vector_colRA8',rxns_to_ko,thrs(8));
% save('score_colRA8_KO.mat','score_colRA8_KO');
% 
% [score_colRA9_KO,stat_colRA9_KO] = MTA(model,v_ref_colRA9,discrete_rxns_vector_colRA9',rxns_to_ko,thrs(9));
% save('score_colRA9_KO.mat','score_colRA9_KO');
% 
% [score_colRA10_KO,stat_colRA10_KO] = MTA(model,v_ref_colRA10,discrete_rxns_vector_colRA10',rxns_to_ko,thrs(10));
% save('score_colRA10_KO.mat','score_colRA10_KO');
% 
% [score_colRA11_KO,stat_colRA11_KO] = MTA(model,v_ref_colRA11,discrete_rxns_vector_colRA11',rxns_to_ko,thrs(11));
% save('score_colRA11_KO.mat','score_colRA11_KO');
% 
% [score_colRA12_KO,stat_colRA12_KO] = MTA(model,v_ref_colRA12,discrete_rxns_vector_colRA12',rxns_to_ko,thrs(12));
% save('score_colRA12_KO.mat','score_colRA12_KO');
% 
% [score_colRA13_KO,stat_colRA13_KO] = MTA(model,v_ref_colRA13,discrete_rxns_vector_colRA13',rxns_to_ko,thrs(13));
% save('score_colRA13_KO.mat','score_colRA13_KO');
% 
% [score_colRA14_KO,stat_colRA14_KO] = MTA(model,v_ref_colRA14,discrete_rxns_vector_colRA14',rxns_to_ko,thrs(14));
% save('score_colRA14_KO.mat','score_colRA14_KO');
% 
% [score_colRA15_KO,stat_colRA15_KO] = MTA(model,v_ref_colRA15,discrete_rxns_vector_colRA15',rxns_to_ko,thrs(15));
% save('score_colRA15_KO.mat','score_colRA15_KO');
% 
% [score_colRA16_KO,stat_colRA16_KO] = MTA(model,v_ref_colRA16,discrete_rxns_vector_colRA16',rxns_to_ko,thrs(16));
% save('score_colRA16_KO.mat','score_colRA16_KO');
% 
% [score_colRA17_KO,stat_colRA17_KO] = MTA(model,v_ref_colRA17,discrete_rxns_vector_colRA17',rxns_to_ko,thrs(17));
% save('score_colRA17_KO.mat','score_colRA17_KO');
% 
% [score_colRA18_KO,stat_colRA18_KO] = MTA(model,v_ref_colRA18,discrete_rxns_vector_colRA18',rxns_to_ko,thrs(18));
% save('score_colRA18_KO.mat','score_colRA18_KO');
% 
% [score_colRA19_KO,stat_colRA19_KO] = MTA(model,v_ref_colRA19,discrete_rxns_vector_colRA19',rxns_to_ko,thrs(19));
% save('score_colRA19_KO.mat','score_colRA19_KO');
% 
% [score_colRA20_KO,stat_colRA20_KO] = MTA(model,v_ref_colRA20,discrete_rxns_vector_colRA20',rxns_to_ko,thrs(20));
% save('score_colRA20_KO.mat','score_colRA20_KO');
% 
% [score_colRA21_KO,stat_colRA21_KO] = MTA(model,v_ref_colRA21,discrete_rxns_vector_colRA21',rxns_to_ko,thrs(21));
% save('score_colRA21_KO.mat','score_colRA21_KO');
% 
% [score_colRA22_KO,stat_colRA22_KO] = MTA(model,v_ref_colRA22,discrete_rxns_vector_colRA22',rxns_to_ko,thrs(22));
% save('score_colRA22_KO.mat','score_colRA22_KO');
% 
% [score_colRA23_KO,stat_colRA23_KO] = MTA(model,v_ref_colRA23,discrete_rxns_vector_colRA23',rxns_to_ko,thrs(23));
% save('score_colRA23_KO.mat','score_colRA23_KO');
% 
% [score_colRA24_KO,stat_colRA24_KO] = MTA(model,v_ref_colRA24,discrete_rxns_vector_colRA24',rxns_to_ko,thrs(24));
% save('score_colRA24_KO.mat','score_colRA24_KO');
% 
% [score_colRA25_KO,stat_colRA25_KO] = MTA(model,v_ref_colRA25,discrete_rxns_vector_colRA25',rxns_to_ko,thrs(25));
% save('score_colRA25_KO.mat','score_colRA25_KO');
% 
% [score_colRA26_KO,stat_colRA26_KO] = MTA(model,v_ref_colRA26,discrete_rxns_vector_colRA26',rxns_to_ko,thrs(26));
% save('score_colRA26_KO.mat','score_colRA26_KO');
% 
% [score_colRA27_KO,stat_colRA27_KO] = MTA(model,v_ref_colRA27,discrete_rxns_vector_colRA27',rxns_to_ko,thrs(27));
% save('score_colRA27_KO.mat','score_colRA27_KO');
% 
% [score_colRA28_KO,stat_colRA28_KO] = MTA(model,v_ref_colRA28,discrete_rxns_vector_colRA28',rxns_to_ko,thrs(28));
% save('score_colRA28_KO.mat','score_colRA28_KO');
% 
% [score_colRA29_KO,stat_colRA29_KO] = MTA(model,v_ref_colRA29,discrete_rxns_vector_colRA29',rxns_to_ko,thrs(29));
% save('score_colRA29_KO.mat','score_colRA29_KO');
% 
% [score_colRA30_KO,stat_colRA30_KO] = MTA(model,v_ref_colRA30,discrete_rxns_vector_colRA30',rxns_to_ko,thrs(30));
% save('score_colRA30_KO.mat','score_colRA30_KO');
% 
% [score_colRA31_KO,stat_colRA31_KO] = MTA(model,v_ref_colRA31,discrete_rxns_vector_colRA31',rxns_to_ko,thrs(31));
% save('score_colRA31_KO.mat','score_colRA31_KO');
% 
% [score_colRA32_KO,stat_colRA32_KO] = MTA(model,v_ref_colRA32,discrete_rxns_vector_colRA32',rxns_to_ko,thrs(32));
% save('score_colRA32_KO.mat','score_colRA32_KO');
% 
% 


i=1;
[thr_colRA1] = MTA_NP(model,v_ref_colRA1,discrete_rxns_vector_colRA1',1,thrs(i));
save('thr_colRA1.mat','thr_colRA1');

i=i+1;
[thr_colRA2] = MTA_NP(model,v_ref_colRA2,discrete_rxns_vector_colRA2',1,thrs(i));
save('thr_colRA2.mat','thr_colRA2');

i=i+1;
[thr_colRA3] = MTA_NP(model,v_ref_colRA3,discrete_rxns_vector_colRA3',1,thrs(i));
save('thr_colRA3.mat','thr_colRA3');

i=i+1;
[thr_colRA4] = MTA_NP(model,v_ref_colRA4,discrete_rxns_vector_colRA4',1,thrs(i));
save('thr_colRA4.mat','thr_colRA4');

i=i+1;
[thr_colRA5] = MTA_NP(model,v_ref_colRA5,discrete_rxns_vector_colRA5',1,thrs(i));
save('thr_colRA5.mat','thr_colRA5');

i=i+1;
[thr_colRA6] = MTA_NP(model,v_ref_colRA6,discrete_rxns_vector_colRA6',1,thrs(i));
save('thr_colRA6.mat','thr_colRA6');

i=i+1;
[thr_colRA7] = MTA_NP(model,v_ref_colRA7,discrete_rxns_vector_colRA7',1,thrs(i));
save('thr_colRA7.mat','thr_colRA7');

i=i+1;
[thr_colRA8] = MTA_NP(model,v_ref_colRA8,discrete_rxns_vector_colRA8',1,thrs(i));
save('thr_colRA8.mat','thr_colRA8');

i=i+1;
[thr_colRA9] = MTA_NP(model,v_ref_colRA9,discrete_rxns_vector_colRA9',1,thrs(i));
save('thr_colRA9.mat','thr_colRA9');

i=i+1;
[thr_colRA10] = MTA_NP(model,v_ref_colRA10,discrete_rxns_vector_colRA10',1,thrs(i));
save('thr_colRA10.mat','thr_colRA10');

i=i+1;
[thr_colRA11] = MTA_NP(model,v_ref_colRA11,discrete_rxns_vector_colRA11',1,thrs(i));
save('thr_colRA11.mat','thr_colRA11');

i=i+1;
[thr_colRA12] = MTA_NP(model,v_ref_colRA12,discrete_rxns_vector_colRA12',1,thrs(i));
save('thr_colRA12.mat','thr_colRA12');

i=i+1;
[thr_colRA13] = MTA_NP(model,v_ref_colRA13,discrete_rxns_vector_colRA13',1,thrs(i));
save('thr_colRA13.mat','thr_colRA13');

i=i+1;
[thr_colRA14] = MTA_NP(model,v_ref_colRA14,discrete_rxns_vector_colRA14',1,thrs(i));
save('thr_colRA14.mat','thr_colRA14');

i=i+1;
[thr_colRA15] = MTA_NP(model,v_ref_colRA15,discrete_rxns_vector_colRA15',1,thrs(i));
save('thr_colRA15.mat','thr_colRA15');

i=i+1;
[thr_colRA16] = MTA_NP(model,v_ref_colRA16,discrete_rxns_vector_colRA16',1,thrs(i));
save('thr_colRA16.mat','thr_colRA16');

i=i+1;
[thr_colRA17] = MTA_NP(model,v_ref_colRA17,discrete_rxns_vector_colRA17',1,thrs(i));
save('thr_colRA17.mat','thr_colRA17');

i=i+1;
[thr_colRA18] = MTA_NP(model,v_ref_colRA18,discrete_rxns_vector_colRA18',1,thrs(i));
save('thr_colRA18.mat','thr_colRA18');

i=i+1;
[thr_colRA19] = MTA_NP(model,v_ref_colRA19,discrete_rxns_vector_colRA19',1,thrs(i));
save('thr_colRA19.mat','thr_colRA19');

i=i+1;
[thr_colRA20] = MTA_NP(model,v_ref_colRA20,discrete_rxns_vector_colRA20',1,thrs(i));
save('thr_colRA20.mat','thr_colRA20');

i=i+1;
[thr_colRA21] = MTA_NP(model,v_ref_colRA21,discrete_rxns_vector_colRA21',1,thrs(i));
save('thr_colRA21.mat','thr_colRA21');

i=i+1;
[thr_colRA22] = MTA_NP(model,v_ref_colRA22,discrete_rxns_vector_colRA22',1,thrs(i));
save('thr_colRA22.mat','thr_colRA22');

i=i+1;
[thr_colRA23] = MTA_NP(model,v_ref_colRA23,discrete_rxns_vector_colRA23',1,thrs(i));
save('thr_colRA23.mat','thr_colRA23');

i=i+1;
[thr_colRA24] = MTA_NP(model,v_ref_colRA24,discrete_rxns_vector_colRA24',1,thrs(i));
save('thr_colRA24.mat','thr_colRA24');

i=i+1;
[thr_colRA25] = MTA_NP(model,v_ref_colRA25,discrete_rxns_vector_colRA25',1,thrs(i));
save('thr_colRA25.mat','thr_colRA25');

i=i+1;
[thr_colRA26] = MTA_NP(model,v_ref_colRA26,discrete_rxns_vector_colRA26',1,thrs(i));
save('thr_colRA26.mat','thr_colRA26');

i=i+1;
[thr_colRA27] = MTA_NP(model,v_ref_colRA27,discrete_rxns_vector_colRA27',1,thrs(i));
save('thr_colRA27.mat','thr_colRA27');

i=i+1;
[thr_colRA28] = MTA_NP(model,v_ref_colRA28,discrete_rxns_vector_colRA28',1,thrs(i));
save('thr_colRA28.mat','thr_colRA28');

i=i+1;
[thr_colRA29] = MTA_NP(model,v_ref_colRA29,discrete_rxns_vector_colRA29',1,thrs(i));
save('thr_colRA29.mat','thr_colRA29');

i=i+1;
[thr_colRA30] = MTA_NP(model,v_ref_colRA30,discrete_rxns_vector_colRA30',1,thrs(i));
save('thr_colRA30.mat','thr_colRA30');

i=i+1;
[thr_colRA31] = MTA_NP(model,v_ref_colRA31,discrete_rxns_vector_colRA31',1,thrs(i));
save('thr_colRA31.mat','thr_colRA31');

i=i+1;
[thr_colRA32] = MTA_NP(model,v_ref_colRA32,discrete_rxns_vector_colRA32',1,thrs(i));
save('thr_colRA32.mat','thr_colRA32');
