# Supplementary material for: An integrated computational and experimental study uncovers FUT9 as a metabolic driver of colorectal cancer
Source: Mol Syst Biol. 2017 Dec 1;13(12):956. doi: 10.15252/msb.20177739 (PMC5740504; doi:10.15252/msb.20177739)
Supplement: Supplementary file 11 — Code EV4 [file MSB-13-956-s011.zip]

Archive with 14 entries (11 files):
- EV4/
- EV4/COAD.mat
- EV4/DeletionDrivers.mat
- EV4/kmplot.m
- EV4/kmplot2.m
- EV4/logrank.m
- EV4/MyAUC.m
- EV4/PlotFig2.m
- EV4/README.m
- EV4/SURV.mat
- EV4/SurvivalAnalysisFUT9.m
- __MACOSX/
- __MACOSX/EV4/
- __MACOSX/EV4/._README.m
