# Supplementary material for: An integrated computational and experimental study uncovers FUT9 as a metabolic driver of colorectal cancer
Source: Mol Syst Biol. 2017 Dec 1;13(12):956. doi: 10.15252/msb.20177739 (PMC5740504; doi:10.15252/msb.20177739)
Supplement: Supplementary file 11 — Code EV4 [file MSB-13-956-s011.zip › EV4/logrank.m]

function [p]=logrank(varargin)
% LOGRANK Comparing survival curves of two groups using the log rank test
% Comparison of two survival curves can be done using a statistical
% hypothesis test called the log rank test. It is used to test the null
% hypothesis that there is no difference between the population survival
% curves (i.e. the probability of an event occurring at any time point is
% the same for each population). This function use the Kaplan-Meier
% procedure to estimate the survival function, so it is mandatory to download
% KMPLOT (http://www.mathworks.com/matlabcentral/fileexchange/22293).
%
% Syntax: 	logrank(x1,x2,alpha,censflag)
%      
%     Inputs:
%           X1 and X2 (mandatory)- Nx2 data matrix:
%                     (X:,1) = survival time of the i-th subject
%                     (X:,2) = censored flag 
%                             (0 if not censored; 1 if censored)
%           note that if X is a vector, all the flags of the second column
%           will be set to 0 (all data are not censored).
%           ALPHA (optional) - significance level (default 0.05) 
%           CENSFLAG (optional) - Censored Plot flag (default 0). If 0
%           censored data will be plotted spreaded on the horizontal
%           segment; if 1 they will be plotted at the given time of
%           censoring.
%     Outputs:
%           Kaplan-Meier plot
%           Log-rank statistics
%
%      Example: 
%           load logrankdata x1 x2
%           logrank(x1,x2)
%
%LOG-RANK TEST FOR KAPLAN-MEIER SURVIVAL FUNCTIONS
%
%--------------------------------------------------------------------------------
%UL				S.E.			z				p-value (2-tailed test) 	alpha
%--------------------------------------------------------------------------------
%6.57226		2.80788			2.16258			0.03057                     0.050
%--------------------------------------------------------------------------------
%		The survival functions are statistically different
%
%           Created by Giuseppe Cardillo
%           giuseppe.cardillo-edta@poste.it
%
% To cite this file, this would be an appropriate format:
% Cardillo G. (2008). LogRank: Comparing survival curves of two groups
% using the log rank test
% http://www.mathworks.com/matlabcentral/fileexchange/22317

%Input Error handling
args=cell(varargin);
nu=numel(args);
if isempty(nu) || nu<2
    error('Warning: Data vectors are required')
elseif nu>3
    error('Warning: Max three input data are required')
end
default.values = {[],[],0.05,0};
default.values(1:nu) = args;
[x1 x2 alpha,cflag] = deal(default.values{:});
if ~all(isfinite(x1(:))) || ~all(isnumeric(x1(:))) ...
        || ~all(isfinite(x2(:))) || ~all(isnumeric(x2(:)))
    error('Warning: all X1 and X2 values must be numeric and finite')
end
if isvector(x1) 
    x1(:,2)=0;
else
    if ~isequal(size(x1,2),2)
        error('LOGRANK requires Nx2 matrix data.');
    end
    if ~all(x1(:,2)==0 | x1(:,2)==1)
        error('Warning: all X1(:,2) values must be 0 or 1')
    end
end
if isvector(x2) 
    x2(:,2)=0;
else
    if ~isequal(size(x2,2),2)
        error('LOGRANK requires Nx2 matrix data.');
    end
    if ~all(x2(:,2)==0 | x2(:,2)==1)
        error('Warning: all X2(:,2) values must be 0 or 1')
    end
end
if nu>=3
    if isempty(alpha)
        alpha=0.05;
    else
        if ~isscalar(alpha) || ~isnumeric(alpha) || ~isfinite(alpha)
            error('Warning: it is required a numeric, finite and scalar ALPHA value.');
        end
        if alpha <= 0 || alpha >= 1 %check if alpha is between 0 and 1
            error('Warning: ALPHA must be comprised between 0 and 1.')
        end
    end
end
if nu==4
    if isempty(cflag)
        cflag=0;
    else
        if ~isscalar(cflag) || ~isnumeric(cflag) || ~isfinite(cflag)
            error('Warning: it is required a numeric, finite and scalar CENSFLAG value.');
        end
        if cflag~=0 && cflag~=1
            error('Warning: CENSFLAG value must be 0 or 1')
        end
    end
end
clear args default nu

%recall KMPLOT function to construct tables of data (table1 and table2),
%tables of censored data (table12 and table 22), Kaplan-Meier variables
%(t1, t2, T1 and T2) and Kaplan-Meier graphical data for censored data 
%(xcg and ycg).
try
    [table1 table12 t1 T1 xcg1 ycg1 lambda1]=kmplot2(x1,0.05,cflag,0);
    [table2 table22 t2 T2 xcg2 ycg2 lambda2]=kmplot2(x2,0.05,cflag,0);
catch ME
    disp('Download KMPLOT: http://www.mathworks.com/matlabcentral/fileexchange/22293')
    rethrow(ME);0.01529
end

% %plot both Kaplan-Meier curves
% clf
% hold on
% S1=stairs(t1,T1,'b'); %Kaplan-Meier curve for treatment 1
% if ~isempty(table12)
%     S3=plot(xcg1,ycg1,'k+'); %Censored data for treatment 1 (if there are)
% else
%     S3=[];
% end
% 
% S2=stairs(t2,T2,'r'); %Kaplan-Meier curve for treatment 2
% if ~isempty(table22)
%     S3=plot(xcg2,ycg2,'k+'); %Censored data for treatment 2 (if there are)
% end
% hold off
% %set the axis properly
% xmax=max([t1;t2])+1;
% axis([0 xmax 0 1.2]);
% axis square
% %add labels and legend
% title('Kaplan-Meier estimate of survival functions')
% ylabel('Estimated survival functions')
% xlabel('Time')
% if isempty(S3)
%     legend([S1 S2],'Treatment 1','Treatment 2')
% else
%     legend([S1 S2 S3],'Treatment 1','Treatment 2','Censored')
% end

clear S1 S2 S3 xmax xcg1 ycg1 xcg2 ycg2 t1 t2 T1 T2

%Full-blown LOGRANK procedure
%Merge the first columns of Table1 and Table2 (time intervals)
%and pick-up unique values
A=unique([table1(:,1);table2(:,1)]);
table=zeros(length(A),9); %matrix preallocation
%Out in the first column the time intervals
table(:,1)=A; 
%Put in the columns 2 and 3 and in the proper rows the deaths and alive
%taken from table1 columns 2 and 3
[u, ia ,ib]=intersect(table1(:,1),A);
table(ib,2:3)=table1(ia,2:3);
%Put in the columns 4 and 5 and in the proper rows the deaths and alive
%taken from table2 columns 2 and 3
[u, ia ,ib]=intersect(table2(:,1),A);
table(ib,4:5)=table2(ia,2:3);
%remove the rows where there arent't deaths in both treatments
table((table(:,2)==0 & table(:,4)==0),:)=[];
clear A c ia ib table1 table2
%fill the "pigeon-holes"
c=find(table(:,3)==0); %find the "pigeon-holes" of treatment 1
for I=1:length(c)
    if c(I)~=1
        %find the first interval time before the hole where there is almost 1
        %death
        J=find(table(1:c(I)-1,3)>0,1,'last');
        table(c(I),3)=table(J,3)-table(J,2);
        if ~isempty(table12)
        %find eventually censored data
            K=find((table12(:,1)<table(c(I),1) & table12(:,1)>=table(J,1)),1,'last');
            %Put in the hole how many subject were alive before the interval time
            %of the hole
            if ~isempty(K)
                table(c(I),3)=table(c(I),3)-sum(table12(K,2));
            end
        end
    else
        table(1,3)=length(x1);
    end
end
%Do the same for tratment 2
c=find(table(:,5)==0);
for I=1:length(c)
    if c(I)~=1
        J=find(table(1:c(I)-1,5)>0,1,'last');
        table(c(I),5)=table(J,5)-table(J,4);
        if ~isempty(table22)
            K=find((table22(:,1)<table(c(I),1) & table22(:,1)>=table(J,1)),1,'last');
            if ~isempty(K)
                table(c(I),5)=table(c(I),5)-sum(table22(K,2));
            end
        end
    else
        table(1,5)=length(x2);
    end
end
clear c I J K table12 table22

%Fill the table and compute the statistic variable
%Compute the total deaths and alive before the i-th time interval
table(:,6:7)=[sum(table(:,[2 4]),2) sum(table(:,[3 5]),2)];
%Compute the difference between observed deaths for treatment 1 and
%expected deaths in the hyphthesis that the treatments are similar
table(:,8)=table(:,2)-table(:,3).*table(:,6)./table(:,7);
%Log-rank statistic is the sum of column 8 values
UL=abs(sum(table(:,8)));
%Compute the contribute to the standard error
table(:,9)=prod(table(:,[3 5 6]),2).*(table(:,7)-table(:,6)) ...
    ./(table(:,7).^2.*(table(:,7)-ones(size(table,1),1)));
%find if there is some NaN (i.e. 0/0)
loc=isnan(table(:,9));
if any(loc)
    table(loc,9)=0;
end
SUL=sqrt(sum(table(:,9))); %Compute the totale standard error
z=abs((UL-0.5)/SUL); %normalized UL with Yates'es correction
p=2*(1-0.5*erfc(-z/realsqrt(2))); %p-value

%display results
% disp('LOG-RANK TEST FOR KAPLAN-MEIER SURVIVAL FUNCTIONS')
% disp(' ')
% tr=repmat('-',1,110);
% disp(tr)
% disp('HAZARD RATE IS AN EXPERIMENTAL FUNCTION!!!!')
% fprintf('Treatment 1: Hazard rate: %0.4f\n',lambda1)
% fprintf('Treatment 2: Hazard rate: %0.4f\n',lambda2)
% fprintf('Hazard ratio: %0.4f\n',lambda1/lambda2)
% disp(tr)
% fprintf('UL\t\t\tS.E.\t\tz\t\tp-value (2-tailed test)\t\talpha\n')
% disp(tr)
% fprintf('%0.5f\t\t\t%0.5f\t\t%0.5f\t\t%0.5f\t\t\t\t%0.3f\n',UL,SUL,z,p,alpha)
% disp(tr)
% if p<alpha
%     fprintf('\t\tThe survival functions are statistically different\n')
%  else
%     fprintf('\t\tThe survival functions are not statistically different\n')
% end
