# Supplementary material for: An integrated computational and experimental study uncovers FUT9 as a metabolic driver of colorectal cancer
Source: Mol Syst Biol. 2017 Dec 1;13(12):956. doi: 10.15252/msb.20177739 (PMC5740504; doi:10.15252/msb.20177739)
Supplement: Supplementary file 11 — Code EV4 [file MSB-13-956-s011.zip › EV4/MyAUC.m]

function [ res ] = MyAUC( x,y )
%MYAUC Summary of this function goes here
%   Detailed explanation goes here
res = 0;
N = numel(x);
for a = 2:N
    res = res + y(a-1) * (x(a)-x(a-1));
end

end
