# Supplementary material for: An integrated computational and experimental study uncovers FUT9 as a metabolic driver of colorectal cancer
Source: Mol Syst Biol. 2017 Dec 1;13(12):956. doi: 10.15252/msb.20177739 (PMC5740504; doi:10.15252/msb.20177739)
Supplement: Supplementary file 11 — Code EV4 [file MSB-13-956-s011.zip › EV4/PlotFig2.m]

load('COAD.mat','COAD')
load('DeletionDrivers.mat')
load('SURV.mat')

%%%Figure2A

subplot(2,2,1)
boxplot(COAD.FUT9_h)
ylim([-5,80])
subplot(2,2,2)
boxplot(COAD.FUT9_c)
ylim([-5,80])

[pp1,hh1] = ranksum(COAD.FUT9_h,COAD.FUT9_c,'tail','right')


%%%Figure 2B
subplot(2,2,3)
fut9q=DeletionDrivers.Q_value(6167,[2,5,4,13,7,11,10,12,6,14,16,17]);
CT = DeletionDrivers.cancerTypes([2,5,4,13,7,11,10,12,6,14,16,17]);
barh(fut9q)


%%%Figure 2C
subplot(2,2,4)
[p, dAUC, AUC1, AUC2, t1,T1,t2,T2] = SurvivalAnalysisFUT9(SURV,SURV.fut9);
