# Supplementary material for: An integrated computational and experimental study uncovers FUT9 as a metabolic driver of colorectal cancer
Source: Mol Syst Biol. 2017 Dec 1;13(12):956. doi: 10.15252/msb.20177739 (PMC5740504; doi:10.15252/msb.20177739)
Supplement: Supplementary file 11 — Code EV4 [file MSB-13-956-s011.zip › EV4/README.m]

% EV4 (Figure2) - Codes and structures to generate Figure2A-C.
% PlotFig2.m is the code that plots the figures. 
% COAD is GE structure of TCGA healthy/cancer
% SURV is the TCGA survivla data used
% DeletionDrivers is the CNV data used from TCGA (Tumorscape) 
