# Supplementary material for: An integrated computational and experimental study uncovers FUT9 as a metabolic driver of colorectal cancer
Source: Mol Syst Biol. 2017 Dec 1;13(12):956. doi: 10.15252/msb.20177739 (PMC5740504; doi:10.15252/msb.20177739)
Supplement: Supplementary file 11 — Code EV4 [file MSB-13-956-s011.zip › EV4/SurvivalAnalysisFUT9.m]

function[p, dAUC, AUC1, AUC2, t1,T1,t2,T2] = SurvivalAnalysisFUT9(Data,vals)

[A,idx] = sort(vals);
low = quantile(vals,0.5)
high = quantile(vals,0.5)


a = find(A<=low);
b = find(A>high);

aa = size(a);
bb = size(b);
Data.survival = Data.survival(idx);
Data.death = Data.death(idx);


[p]=logrank([Data.survival(1:a(end)), Data.death(1:a(end))],[Data.survival(b(1):end), Data.death(b(1):end)],0.5);

m = mean(Data.survival(1:a(end)))>mean(Data.survival(b(1):end));


[t1,T1]=kmplot([Data.survival(1:a(end)) Data.death(1:a(end))]);
S1=stairs(t1,T1,'b'); 
xmax=max(t1)+1;
hold on

[t2,T2]=kmplot([Data.survival(b(1):end) Data.death(b(1):end)]);
S1=stairs(t2,T2,'m');
xmax=max(t2)+1;


totA = max(max(t1),max(t2));
AUC1 = MyAUC(t1,T1)/totA;
AUC2 = MyAUC(t2,T2)/totA;
dAUC = (AUC1-AUC2);

xlabel('Followup (Days)');
ylabel('Overall survival');
legend('Low expression','High expression');
